# Supplementary material for: Expanding biological space coverage enhances the prediction of drug adverse effects in human using in vitro activity profiles
Source: Sci Rep. 2018 Feb 28;8:3783. doi: 10.1038/s41598-018-22046-w (PMC5830476; doi:10.1038/s41598-018-22046-w)
Supplement: Supplementary file 2 — Dataset 1 [file 41598_2018_22046_MOESM2_ESM.xlsx]

## Sheet: Data1
Data S1. Model performance measured by AUC-ROC for each adverse effect
Adverse Effect	Animal toxicity	Assay	Selected Assay	DTA	Assay plus DTA	Selected DTA	Assay plus Selected DTA	Selected Assay plus Selected DTA	Structure	Structure plus Selected DTA	Structure plus Assay plus Selected DTA	Most predictive DTA	AUC-ROC (Most predictive DTA)
Pallor	0.54±0.03	0.51±0.02	0.53±0.03	0.66±0.02	0.65±0.02	0.61±0.03	0.60±0.03	0.62±0.02	0.60±0.03	0.61±0.03	0.62±0.03	ADRA2A	0.575165
Cholestasis	0.54±0.03	0.52±0.02	0.53±0.04	0.78±0.02	0.75±0.02	0.74±0.04	0.70±0.02	0.74±0.03	0.77±0.01	0.74±0.03	0.73±0.02	Anti-BacterialAgents	0.60966
Nephropathy toxic	0.61±0.03	0.55±0.02	0.57±0.03	0.85±0.01	0.77±0.02	0.77±0.03	0.72±0.03	0.76±0.03	0.81±0.04	0.82±0.03	0.80±0.03	Anti-BacterialAgents	0.607439
Drug eruption	0.60±0.02	0.52±0.02	0.57±0.01	0.78±0.03	0.75±0.04	0.77±0.04	0.71±0.03	0.76±0.02	0.73±0.03	0.74±0.03	0.74±0.04	Anti-BacterialAgents	0.59515
Eosinophilia	0.59±0.02	0.54±0.02	0.53±0.03	0.76±0.02	0.73±0.03	0.72±0.02	0.68±0.02	0.70±0.01	0.72±0.03	0.72±0.02	0.71±0.03	Anti-BacterialAgents	0.583075
Neutropenia	0.58±0.02	0.53±0.02	0.56±0.03	0.80±0.02	0.75±0.02	0.71±0.02	0.68±0.02	0.74±0.02	0.70±0.01	0.71±0.01	0.70±0.02	Anti-BacterialAgents	0.576685
Vaginal infection	0.66±0.02	0.55±0.04	0.53±0.02	0.71±0.04	0.69±0.02	0.68±0.04	0.63±0.02	0.69±0.03	0.63±0.04	0.65±0.03	0.67±0.04	Anti-BacterialAgents	0.575287
Blood urea increased	0.64±0.01	0.52±0.02	0.50±0.02	0.71±0.02	0.69±0.02	0.68±0.02	0.64±0.03	0.65±0.01	0.67±0.02	0.67±0.02	0.64±0.02	Anti-BacterialAgents	0.573761
Anaphylactic reaction	0.54±0.02	0.55±0.02	0.55±0.02	0.69±0.01	0.67±0.02	0.65±0.02	0.63±0.01	0.63±0.02	0.63±0.02	0.62±0.02	0.65±0.01	Anti-BacterialAgents	0.568042
Blood lactate dehydrogenase increased	0.56±0.03	0.50±0.03	0.49±0.02	0.62±0.02	0.60±0.03	0.63±0.04	0.58±0.02	0.62±0.03	0.60±0.02	0.61±0.04	0.58±0.03	Anti-BacterialAgents	0.562946
Nystagmus	0.48±0.03	0.53±0.04	0.57±0.02	0.75±0.03	0.67±0.03	0.71±0.03	0.67±0.02	0.70±0.04	0.62±0.05	0.71±0.03	0.68±0.03	Anticonvulsants	0.609564
Abortion spontaneous	0.57±0.01	0.49±0.04	0.50±0.02	0.69±0.03	0.64±0.02	0.65±0.03	0.64±0.03	0.67±0.04	0.59±0.03	0.64±0.02	0.63±0.04	Anticonvulsants	0.586201
Mood altered	0.55±0.02	0.53±0.04	0.51±0.03	0.75±0.03	0.70±0.03	0.69±0.03	0.67±0.03	0.69±0.03	0.64±0.03	0.69±0.03	0.66±0.04	Anticonvulsants	0.583038
Hypotonia	0.56±0.03	0.49±0.04	0.54±0.01	0.75±0.02	0.72±0.04	0.72±0.02	0.67±0.04	0.72±0.03	0.68±0.03	0.71±0.03	0.69±0.03	Anticonvulsants	0.576549
Orthostatic hypotension	0.57±0.03	0.59±0.02	0.59±0.01	0.81±0.02	0.76±0.03	0.78±0.02	0.73±0.02	0.75±0.01	0.72±0.01	0.75±0.02	0.76±0.03	AntihypertensiveAgents	0.593815
Gout	0.50±0.05	0.52±0.03	0.50±0.02	0.72±0.03	0.69±0.03	0.65±0.03	0.60±0.03	0.62±0.03	0.69±0.03	0.69±0.03	0.69±0.04	AntihypertensiveAgents	0.582943
Pigmentation disorder	0.60±0.03	0.65±0.03	0.60±0.01	0.79±0.04	0.76±0.03	0.75±0.03	0.75±0.04	0.75±0.03	0.75±0.04	0.78±0.03	0.81±0.02	Anti-InflammatoryAgents,Non-Steroidal	0.662344
Nephritis interstitial	0.65±0.03	0.59±0.03	0.62±0.02	0.89±0.01	0.84±0.02	0.79±0.02	0.80±0.03	0.81±0.03	0.83±0.02	0.83±0.03	0.84±0.02	Anti-InflammatoryAgents,Non-Steroidal	0.624368
Vasculitis	0.62±0.03	0.57±0.03	0.56±0.02	0.78±0.02	0.76±0.02	0.73±0.04	0.72±0.02	0.73±0.02	0.74±0.02	0.75±0.02	0.76±0.02	Anti-InflammatoryAgents,Non-Steroidal	0.580937
Aplastic anaemia	0.59±0.03	0.57±0.01	0.58±0.02	0.81±0.02	0.78±0.02	0.73±0.02	0.72±0.03	0.73±0.02	0.78±0.01	0.79±0.02	0.80±0.03	Anti-InflammatoryAgents,Non-Steroidal	0.57773
Haemolytic anaemia	0.61±0.02	0.58±0.02	0.54±0.02	0.77±0.02	0.75±0.02	0.71±0.02	0.71±0.02	0.71±0.02	0.76±0.01	0.76±0.02	0.76±0.02	Anti-InflammatoryAgents,Non-Steroidal	0.573906
Agranulocytosis	0.59±0.02	0.58±0.01	0.59±0.02	0.81±0.02	0.76±0.03	0.71±0.03	0.70±0.02	0.72±0.02	0.77±0.01	0.78±0.02	0.79±0.02	Anti-InflammatoryAgents,Non-Steroidal	0.569036
Accommodation disorder	0.66±0.03	0.61±0.03	0.61±0.04	0.86±0.02	0.82±0.03	0.82±0.02	0.79±0.03	0.81±0.03	0.77±0.02	0.82±0.02	0.81±0.02	CHRM1	0.650757
Paranoia	0.54±0.03	0.53±0.03	0.49±0.02	0.76±0.03	0.74±0.04	0.74±0.03	0.69±0.04	0.73±0.03	0.68±0.03	0.72±0.03	0.71±0.04	CHRM1	0.586168
Psychomotor hyperactivity	0.55±0.05	0.58±0.03	0.55±0.02	0.76±0.02	0.73±0.03	0.72±0.02	0.69±0.02	0.72±0.03	0.69±0.03	0.71±0.03	0.72±0.04	CHRM1	0.581875
Restlessness	0.62±0.02	0.58±0.01	0.58±0.02	0.79±0.02	0.77±0.02	0.73±0.03	0.72±0.01	0.71±0.02	0.74±0.02	0.75±0.03	0.76±0.02	CHRM1	0.577838
Disorientation	0.53±0.03	0.59±0.02	0.56±0.02	0.70±0.03	0.71±0.02	0.63±0.03	0.67±0.02	0.67±0.02	0.67±0.02	0.67±0.02	0.69±0.02	CHRM1	0.566583
Hiccups	0.60±0.03	0.56±0.02	0.57±0.03	0.80±0.02	0.74±0.03	0.75±0.02	0.68±0.03	0.74±0.03	0.63±0.03	0.69±0.04	0.68±0.02	CYP3A4	0.618191
Contusion	0.56±0.04	0.56±0.02	0.61±0.02	0.73±0.02	0.65±0.02	0.71±0.02	0.62±0.03	0.68±0.02	0.65±0.03	0.69±0.03	0.67±0.03	CYP3A4	0.608968
Diabetes mellitus	0.57±0.03	0.56±0.03	0.61±0.03	0.71±0.03	0.64±0.03	0.69±0.03	0.60±0.03	0.67±0.03	0.62±0.02	0.66±0.03	0.63±0.04	CYP3A4	0.6046
Hypercholesterolaemia	0.52±0.04	0.59±0.03	0.62±0.03	0.77±0.02	0.71±0.03	0.71±0.02	0.63±0.04	0.71±0.02	0.60±0.03	0.66±0.04	0.64±0.05	CYP3A4	0.604014
Sleep disorder	0.48±0.06	0.58±0.03	0.61±0.04	0.79±0.02	0.72±0.03	0.71±0.02	0.66±0.02	0.70±0.02	0.64±0.03	0.69±0.03	0.68±0.02	CYP3A4	0.60025
Sexual dysfunction	0.54±0.04	0.60±0.03	0.61±0.02	0.87±0.02	0.82±0.02	0.80±0.03	0.76±0.02	0.78±0.01	0.78±0.02	0.82±0.02	0.83±0.03	CYP3A4	0.598146
Nocturia	0.58±0.03	0.60±0.02	0.62±0.03	0.74±0.02	0.67±0.02	0.69±0.04	0.62±0.03	0.68±0.03	0.61±0.02	0.62±0.03	0.63±0.03	CYP3A4	0.596438
Grand mal convulsion	0.59±0.03	0.57±0.03	0.57±0.04	0.71±0.04	0.70±0.03	0.70±0.03	0.69±0.03	0.70±0.03	0.64±0.03	0.69±0.03	0.69±0.03	CYP3A4	0.595101
Hepatic failure	0.60±0.03	0.52±0.02	0.57±0.03	0.73±0.03	0.68±0.01	0.68±0.02	0.63±0.03	0.68±0.02	0.61±0.02	0.66±0.03	0.66±0.02	CYP3A4	0.592992
Bone pain	0.54±0.02	0.58±0.03	0.62±0.02	0.76±0.02	0.69±0.02	0.67±0.02	0.62±0.03	0.66±0.04	0.67±0.02	0.69±0.02	0.69±0.03	CYP3A4	0.592943
Ecchymosis	0.58±0.03	0.53±0.02	0.60±0.02	0.75±0.02	0.68±0.03	0.71±0.02	0.61±0.04	0.71±0.02	0.64±0.01	0.69±0.02	0.68±0.03	CYP3A4	0.588408
Gamma-glutamyltransferase increased	0.48±0.05	0.51±0.03	0.56±0.02	0.67±0.01	0.63±0.02	0.64±0.03	0.57±0.02	0.63±0.04	0.56±0.03	0.61±0.01	0.59±0.02	CYP3A4	0.587555
Death	0.52±0.01	0.55±0.01	0.54±0.01	0.68±0.01	0.60±0.01	0.64±0.01	0.59±0.02	0.64±0.02	0.56±0.01	0.61±0.02	0.59±0.02	CYP3A4	0.585291
Stevens-Johnson syndrome	0.63±0.02	0.52±0.03	0.52±0.02	0.77±0.03	0.75±0.02	0.72±0.02	0.69±0.02	0.73±0.01	0.68±0.02	0.70±0.02	0.70±0.01	CYP3A4	0.584562
Fatigue	0.57±0.01	0.53±0.01	0.55±0.01	0.73±0.01	0.65±0.03	0.67±0.01	0.60±0.02	0.66±0.02	0.59±0.02	0.65±0.02	0.61±0.03	CYP3A4	0.58432
Erythema multiforme	0.63±0.01	0.56±0.02	0.54±0.03	0.80±0.03	0.79±0.02	0.76±0.02	0.72±0.02	0.75±0.02	0.68±0.02	0.71±0.03	0.71±0.02	CYP3A4	0.583861
Muscular weakness	0.53±0.02	0.54±0.02	0.54±0.02	0.72±0.01	0.65±0.02	0.66±0.01	0.59±0.01	0.65±0.02	0.60±0.01	0.64±0.02	0.62±0.02	CYP3A4	0.58072
Depression	0.58±0.01	0.55±0.02	0.56±0.01	0.72±0.02	0.64±0.02	0.65±0.01	0.59±0.03	0.64±0.01	0.62±0.02	0.67±0.02	0.63±0.02	CYP3A4	0.579163
Pancreatitis	0.63±0.02	0.52±0.03	0.53±0.02	0.77±0.03	0.73±0.02	0.68±0.02	0.62±0.02	0.68±0.02	0.66±0.02	0.68±0.02	0.68±0.03	CYP3A4	0.578862
Epistaxis	0.57±0.02	0.53±0.03	0.57±0.02	0.69±0.02	0.63±0.02	0.65±0.01	0.56±0.03	0.64±0.01	0.60±0.02	0.63±0.02	0.62±0.02	CYP3A4	0.578552
Vasodilatation	0.50±0.05	0.49±0.03	0.50±0.04	0.64±0.02	0.59±0.04	0.63±0.04	0.56±0.03	0.62±0.03	0.56±0.02	0.60±0.02	0.59±0.04	CYP3A4	0.57825
Influenza	0.55±0.02	0.49±0.02	0.54±0.02	0.65±0.02	0.58±0.03	0.64±0.01	0.54±0.01	0.63±0.02	0.56±0.02	0.59±0.02	0.56±0.02	CYP3A4	0.577504
Insomnia	0.58±0.02	0.55±0.02	0.55±0.01	0.73±0.02	0.65±0.02	0.67±0.01	0.61±0.03	0.65±0.01	0.62±0.02	0.66±0.01	0.63±0.03	CYP3A4	0.576117
Muscle spasms	0.53±0.01	0.52±0.01	0.52±0.02	0.72±0.01	0.67±0.03	0.66±0.01	0.63±0.02	0.66±0.02	0.64±0.02	0.66±0.02	0.65±0.03	CYP3A4	0.576106
Purpura	0.54±0.02	0.56±0.02	0.56±0.02	0.75±0.02	0.71±0.02	0.70±0.02	0.64±0.03	0.68±0.02	0.67±0.02	0.71±0.02	0.71±0.02	CYP3A4	0.576045
Bronchitis	0.55±0.02	0.51±0.02	0.53±0.02	0.67±0.02	0.60±0.02	0.63±0.03	0.55±0.03	0.61±0.01	0.57±0.02	0.61±0.02	0.59±0.04	CYP3A4	0.574971
Alanine aminotransferase increased	0.57±0.02	0.51±0.03	0.54±0.02	0.71±0.02	0.65±0.03	0.67±0.01	0.60±0.03	0.66±0.02	0.61±0.02	0.64±0.01	0.63±0.02	CYP3A4	0.573521
Anorexia	0.58±0.02	0.52±0.02	0.55±0.01	0.69±0.02	0.62±0.02	0.64±0.01	0.59±0.02	0.62±0.01	0.60±0.01	0.63±0.02	0.62±0.02	CYP3A4	0.57212
Myocardial infarction	0.57±0.03	0.51±0.02	0.54±0.02	0.72±0.02	0.67±0.03	0.69±0.01	0.62±0.01	0.66±0.02	0.63±0.02	0.68±0.02	0.64±0.02	CYP3A4	0.571919
Pyrexia	0.58±0.01	0.53±0.01	0.50±0.02	0.69±0.02	0.64±0.03	0.64±0.02	0.59±0.01	0.63±0.02	0.61±0.02	0.63±0.01	0.63±0.02	CYP3A4	0.571558
Aspartate aminotransferase increased	0.59±0.02	0.49±0.01	0.54±0.02	0.72±0.02	0.68±0.02	0.70±0.02	0.63±0.02	0.70±0.01	0.64±0.02	0.66±0.01	0.65±0.02	CYP3A4	0.571203
Abdominal distension	0.58±0.02	0.54±0.02	0.57±0.03	0.72±0.01	0.64±0.03	0.65±0.02	0.58±0.03	0.65±0.02	0.59±0.01	0.61±0.03	0.59±0.03	CYP3A4	0.571112
Asthenia	0.55±0.02	0.53±0.02	0.54±0.02	0.69±0.01	0.62±0.02	0.65±0.01	0.58±0.01	0.63±0.02	0.57±0.02	0.61±0.02	0.58±0.02	CYP3A4	0.570485
Dizziness	0.54±0.02	0.54±0.02	0.53±0.01	0.74±0.02	0.68±0.03	0.69±0.01	0.62±0.02	0.67±0.01	0.63±0.02	0.65±0.03	0.64±0.02	CYP3A4	0.570089
Affect lability	0.57±0.03	0.50±0.03	0.48±0.02	0.73±0.01	0.68±0.02	0.69±0.03	0.62±0.02	0.66±0.02	0.64±0.02	0.68±0.03	0.66±0.04	CYP3A4	0.569744
Toothache	0.48±0.03	0.52±0.04	0.51±0.03	0.61±0.02	0.58±0.04	0.56±0.04	0.53±0.02	0.55±0.03	0.54±0.04	0.53±0.02	0.54±0.02	CYP3A4	0.56963
Toxic epidermal necrolysis	0.61±0.03	0.55±0.02	0.54±0.01	0.79±0.02	0.77±0.02	0.74±0.03	0.72±0.01	0.75±0.02	0.71±0.02	0.73±0.03	0.73±0.02	CYP3A4	0.569438
Eczema	0.59±0.02	0.55±0.02	0.55±0.02	0.71±0.02	0.65±0.03	0.68±0.02	0.62±0.04	0.68±0.02	0.63±0.04	0.62±0.03	0.63±0.03	CYP3A4	0.569403
Headache	0.56±0.02	0.52±0.02	0.50±0.02	0.69±0.01	0.64±0.03	0.66±0.02	0.59±0.01	0.64±0.02	0.60±0.02	0.63±0.02	0.62±0.02	CYP3A4	0.568753
Convulsion	0.55±0.01	0.55±0.02	0.51±0.02	0.71±0.01	0.67±0.02	0.67±0.01	0.65±0.01	0.66±0.01	0.62±0.03	0.66±0.02	0.66±0.02	CYP3A4	0.568368
Hepatic enzyme increased	0.53±0.02	0.54±0.02	0.54±0.03	0.67±0.02	0.62±0.03	0.65±0.01	0.59±0.02	0.64±0.02	0.58±0.02	0.62±0.02	0.59±0.03	CYP3A4	0.568317
Hypertension	0.61±0.02	0.53±0.02	0.54±0.01	0.72±0.02	0.67±0.02	0.69±0.01	0.63±0.01	0.68±0.01	0.63±0.01	0.70±0.02	0.65±0.02	CYP3A4	0.567202
Blood alkaline phosphatase increased	0.60±0.02	0.51±0.03	0.51±0.02	0.72±0.02	0.70±0.02	0.69±0.02	0.65±0.01	0.69±0.03	0.66±0.02	0.67±0.02	0.66±0.02	CYP3A4	0.567159
Hyperglycaemia	0.57±0.02	0.55±0.01	0.56±0.02	0.74±0.02	0.69±0.03	0.66±0.02	0.60±0.03	0.64±0.02	0.63±0.02	0.66±0.02	0.66±0.03	CYP3A4	0.566157
Flatulence	0.53±0.01	0.55±0.01	0.53±0.02	0.68±0.01	0.65±0.03	0.63±0.02	0.61±0.01	0.63±0.02	0.57±0.01	0.61±0.02	0.62±0.03	CYP3A4	0.565748
Arthritis	0.55±0.02	0.51±0.02	0.53±0.03	0.66±0.02	0.62±0.03	0.62±0.02	0.56±0.02	0.61±0.03	0.58±0.03	0.61±0.01	0.60±0.04	CYP3A4	0.565733
Lethargy	0.61±0.02	0.54±0.03	0.53±0.02	0.69±0.02	0.65±0.03	0.67±0.02	0.62±0.03	0.66±0.02	0.57±0.02	0.62±0.02	0.62±0.02	CYP3A4	0.564819
Rhinitis	0.55±0.02	0.50±0.02	0.51±0.01	0.63±0.02	0.59±0.03	0.60±0.02	0.55±0.02	0.58±0.03	0.55±0.02	0.57±0.01	0.56±0.02	CYP3A4	0.564455
Diplopia	0.54±0.02	0.55±0.03	0.53±0.03	0.75±0.03	0.71±0.02	0.69±0.02	0.67±0.01	0.68±0.02	0.68±0.03	0.72±0.02	0.70±0.03	CYP3A4	0.563828
Visual disturbance	0.50±0.02	0.54±0.02	0.57±0.02	0.68±0.02	0.65±0.02	0.67±0.02	0.63±0.02	0.66±0.01	0.61±0.02	0.64±0.02	0.64±0.02	CYP3A4	0.56347
Chest pain	0.56±0.02	0.52±0.01	0.54±0.02	0.66±0.02	0.61±0.02	0.64±0.01	0.58±0.01	0.65±0.02	0.58±0.02	0.61±0.01	0.59±0.03	CYP3A4	0.562651
Vertigo	0.53±0.03	0.53±0.02	0.51±0.02	0.65±0.02	0.63±0.03	0.62±0.02	0.59±0.02	0.62±0.02	0.59±0.02	0.62±0.02	0.63±0.03	CYP3A4	0.562034
Urticaria	0.55±0.02	0.53±0.01	0.51±0.01	0.68±0.01	0.65±0.01	0.64±0.02	0.61±0.02	0.65±0.02	0.58±0.02	0.60±0.02	0.60±0.01	CYP3A4	0.561062
Cough	0.53±0.03	0.51±0.02	0.53±0.01	0.66±0.02	0.62±0.02	0.61±0.02	0.56±0.02	0.61±0.02	0.60±0.03	0.62±0.02	0.60±0.03	CYP3A4	0.560904
Rash	0.58±0.01	0.52±0.02	0.50±0.02	0.66±0.01	0.63±0.02	0.64±0.01	0.58±0.03	0.62±0.02	0.59±0.02	0.61±0.02	0.60±0.02	CYP3A4	0.560775
Pruritus	0.59±0.02	0.55±0.02	0.55±0.01	0.69±0.02	0.65±0.02	0.62±0.02	0.61±0.02	0.63±0.02	0.61±0.02	0.62±0.02	0.62±0.02	CYP3A4	0.560768
Pharyngolaryngeal pain	0.52±0.03	0.51±0.02	0.55±0.02	0.64±0.02	0.59±0.03	0.61±0.02	0.54±0.02	0.59±0.01	0.57±0.02	0.57±0.02	0.56±0.02	CYP3A4	0.560347
Dyspnoea	0.53±0.02	0.53±0.02	0.52±0.02	0.67±0.01	0.63±0.03	0.63±0.02	0.59±0.02	0.63±0.02	0.59±0.02	0.61±0.02	0.61±0.03	CYP3A4	0.559746
Nausea	0.54±0.02	0.55±0.02	0.50±0.02	0.66±0.01	0.61±0.03	0.59±0.02	0.56±0.01	0.58±0.02	0.59±0.02	0.61±0.02	0.60±0.03	CYP3A4	0.559732
Nervousness	0.52±0.02	0.53±0.03	0.53±0.01	0.71±0.01	0.67±0.02	0.67±0.02	0.63±0.02	0.66±0.02	0.60±0.01	0.64±0.02	0.64±0.03	CYP3A4	0.559191
Hypersensitivity	0.56±0.02	0.55±0.01	0.53±0.02	0.69±0.01	0.66±0.02	0.62±0.02	0.61±0.02	0.62±0.02	0.59±0.02	0.61±0.02	0.62±0.02	CYP3A4	0.55891
Dry eye	0.49±0.04	0.50±0.04	0.51±0.03	0.68±0.03	0.64±0.02	0.63±0.03	0.57±0.02	0.62±0.03	0.62±0.03	0.63±0.02	0.63±0.02	CYP3A4	0.558097
Dyspepsia	0.55±0.02	0.53±0.02	0.53±0.02	0.67±0.01	0.64±0.02	0.63±0.02	0.59±0.02	0.62±0.01	0.62±0.02	0.63±0.02	0.63±0.03	CYP3A4	0.55696
Dysgeusia	0.54±0.01	0.53±0.02	0.53±0.02	0.68±0.01	0.63±0.03	0.61±0.02	0.59±0.02	0.61±0.02	0.60±0.02	0.62±0.02	0.61±0.02	CYP3A4	0.556687
Chills	0.46±0.02	0.52±0.01	0.53±0.02	0.66±0.02	0.62±0.02	0.60±0.02	0.56±0.01	0.59±0.01	0.60±0.01	0.62±0.01	0.62±0.02	CYP3A4	0.554679
Leukopenia	0.62±0.01	0.51±0.02	0.50±0.01	0.74±0.02	0.69±0.02	0.67±0.01	0.61±0.02	0.67±0.02	0.66±0.02	0.67±0.02	0.65±0.02	CYP3A4	0.551843
Angioedema	0.61±0.03	0.58±0.01	0.55±0.02	0.75±0.02	0.73±0.02	0.67±0.02	0.68±0.02	0.68±0.02	0.66±0.03	0.67±0.02	0.68±0.02	CYP3A4	0.551187
Conjunctivitis	0.57±0.02	0.51±0.02	0.50±0.02	0.64±0.02	0.60±0.02	0.61±0.02	0.56±0.03	0.60±0.02	0.57±0.02	0.61±0.02	0.59±0.03	CYP3A4	0.550791
Eye pain	0.54±0.03	0.52±0.03	0.49±0.02	0.65±0.02	0.63±0.03	0.61±0.03	0.55±0.04	0.59±0.02	0.58±0.03	0.59±0.02	0.58±0.02	CYP3A4	0.545698
Hypomagnesaemia	0.51±0.03	0.46±0.02	0.50±0.04	0.78±0.04	0.71±0.04	0.66±0.04	0.54±0.03	0.65±0.03	0.71±0.02	0.74±0.02	0.73±0.02	Diuretics	0.588629
Glycosuria	0.53±0.03	0.49±0.04	0.52±0.04	0.67±0.03	0.64±0.05	0.62±0.03	0.55±0.04	0.58±0.02	0.63±0.03	0.62±0.04	0.63±0.03	Diuretics	0.564508
Nephrolithiasis	0.55±0.04	0.54±0.03	0.58±0.03	0.72±0.02	0.66±0.03	0.64±0.03	0.58±0.02	0.62±0.03	0.66±0.03	0.68±0.03	0.65±0.04	glucocorticoidreceptoragonist	0.554399
Nervous system disorder	0.61±0.03	0.51±0.02	0.54±0.02	0.70±0.02	0.64±0.02	0.64±0.02	0.58±0.03	0.63±0.02	0.62±0.04	0.63±0.02	0.64±0.01	H1-receptorantagonist	0.570338
Hallucination, visual	0.59±0.04	0.61±0.03	0.63±0.02	0.84±0.02	0.80±0.01	0.82±0.02	0.78±0.03	0.80±0.02	0.80±0.02	0.84±0.01	0.82±0.03	HRH1	0.637343
Photosensitivity allergic reaction	0.63±0.03	0.64±0.05	0.58±0.03	0.80±0.05	0.79±0.04	0.75±0.05	0.76±0.04	0.75±0.04	0.77±0.04	0.80±0.04	0.83±0.04	Pathway: Arachidonic acid metabolism	0.704813
Ocular discomfort	0.68±0.03	0.66±0.04	0.55±0.04	0.82±0.04	0.79±0.03	0.77±0.05	0.79±0.04	0.77±0.04	0.75±0.05	0.76±0.05	0.81±0.03	Pathway: Arachidonic acid metabolism	0.696211
Peptic ulcer	0.65±0.03	0.69±0.04	0.63±0.04	0.85±0.03	0.79±0.03	0.78±0.02	0.78±0.04	0.78±0.03	0.77±0.02	0.81±0.02	0.82±0.04	Pathway: Arachidonic acid metabolism	0.661147
Skin reaction	0.58±0.03	0.55±0.02	0.51±0.02	0.70±0.03	0.67±0.03	0.64±0.02	0.64±0.04	0.64±0.02	0.69±0.02	0.71±0.02	0.72±0.02	Pathway: Arachidonic acid metabolism	0.59703
Duodenal ulcer	0.65±0.03	0.64±0.02	0.54±0.03	0.80±0.03	0.77±0.03	0.76±0.04	0.76±0.04	0.78±0.02	0.73±0.03	0.78±0.03	0.77±0.05	Pathway: Metabolic pathways	0.686655
Haematemesis	0.64±0.03	0.60±0.03	0.53±0.03	0.76±0.03	0.72±0.04	0.72±0.02	0.71±0.04	0.71±0.03	0.67±0.02	0.69±0.03	0.70±0.03	Pathway: Metabolic pathways	0.637095
Gastric ulcer	0.66±0.04	0.63±0.02	0.58±0.02	0.81±0.02	0.76±0.03	0.77±0.03	0.76±0.03	0.77±0.02	0.70±0.04	0.75±0.02	0.75±0.03	Pathway: Metabolic pathways	0.634833
Dysphoria	0.63±0.04	0.56±0.04	0.58±0.03	0.84±0.01	0.82±0.03	0.82±0.02	0.75±0.02	0.78±0.03	0.81±0.02	0.84±0.02	0.83±0.02	Pathway: Calcium signaling pathway	0.649753
Dry mouth	0.62±0.02	0.57±0.01	0.58±0.01	0.73±0.01	0.68±0.02	0.70±0.01	0.66±0.02	0.69±0.01	0.69±0.01	0.70±0.01	0.70±0.02	Pathway: Calcium signaling pathway	0.564843
Heart rate decreased	0.56±0.03	0.55±0.02	0.51±0.03	0.70±0.02	0.69±0.03	0.69±0.02	0.66±0.02	0.68±0.03	0.65±0.04	0.67±0.03	0.68±0.02	Pathway: cGMP-PKG signaling pathway	0.595244
Palpitations	0.57±0.03	0.54±0.02	0.52±0.01	0.72±0.02	0.72±0.02	0.71±0.02	0.70±0.02	0.70±0.02	0.67±0.01	0.69±0.02	0.70±0.01	Pathway: cGMP-PKG signaling pathway	0.578492
Blood pressure decreased	0.51±0.03	0.49±0.02	0.51±0.04	0.68±0.02	0.68±0.01	0.67±0.01	0.65±0.02	0.68±0.01	0.61±0.02	0.64±0.01	0.66±0.03	Pathway: cAMP signaling pathway	0.563394
Hypertonia	0.57±0.03	0.50±0.02	0.49±0.02	0.68±0.02	0.64±0.03	0.66±0.04	0.59±0.03	0.64±0.02	0.62±0.02	0.65±0.02	0.64±0.02	Pathway: cAMP signaling pathway	0.55516
Sedation	0.64±0.02	0.61±0.02	0.63±0.03	0.86±0.01	0.84±0.01	0.83±0.01	0.81±0.02	0.84±0.02	0.80±0.02	0.83±0.02	0.84±0.02	Pathway: Neuroactive ligand-receptor interaction	0.632688
Mydriasis	0.66±0.03	0.63±0.02	0.61±0.02	0.85±0.02	0.81±0.02	0.82±0.02	0.76±0.02	0.79±0.02	0.77±0.02	0.83±0.03	0.81±0.03	Pathway: Neuroactive ligand-receptor interaction	0.63201
Abnormal behaviour	0.53±0.02	0.59±0.04	0.57±0.02	0.80±0.02	0.76±0.02	0.78±0.02	0.75±0.02	0.77±0.03	0.65±0.03	0.75±0.03	0.74±0.02	Pathway: Neuroactive ligand-receptor interaction	0.615233
Euphoric mood	0.58±0.02	0.56±0.02	0.57±0.03	0.84±0.02	0.79±0.02	0.78±0.02	0.74±0.03	0.78±0.02	0.70±0.03	0.76±0.01	0.76±0.02	Pathway: Neuroactive ligand-receptor interaction	0.598805
Tachycardia	0.58±0.02	0.54±0.02	0.53±0.02	0.73±0.02	0.70±0.01	0.70±0.02	0.69±0.01	0.70±0.01	0.63±0.01	0.70±0.02	0.69±0.02	Pathway: Neuroactive ligand-receptor interaction	0.595416
Nasal congestion	0.54±0.03	0.56±0.02	0.55±0.02	0.70±0.02	0.66±0.02	0.67±0.02	0.65±0.02	0.67±0.02	0.61±0.02	0.65±0.02	0.65±0.02	Pathway: Neuroactive ligand-receptor interaction	0.582205
Hallucination	0.53±0.02	0.56±0.02	0.55±0.02	0.75±0.02	0.72±0.01	0.68±0.02	0.68±0.02	0.70±0.02	0.67±0.02	0.70±0.02	0.71±0.02	Pathway: Neuroactive ligand-receptor interaction	0.573112
Agitation	0.57±0.01	0.60±0.02	0.57±0.02	0.74±0.02	0.75±0.01	0.71±0.02	0.72±0.02	0.72±0.02	0.68±0.02	0.71±0.02	0.72±0.02	Pathway: Neuroactive ligand-receptor interaction	0.57139
Atrioventricular block	0.60±0.02	0.62±0.02	0.61±0.03	0.79±0.02	0.78±0.02	0.75±0.02	0.76±0.02	0.74±0.02	0.72±0.02	0.77±0.02	0.77±0.02	Pathway: Adrenergic signaling in cardiomyocytes	0.644823
Sinus bradycardia	0.57±0.03	0.54±0.03	0.55±0.03	0.74±0.03	0.71±0.02	0.72±0.02	0.67±0.03	0.69±0.02	0.67±0.03	0.69±0.04	0.70±0.03	Pathway: Adrenergic signaling in cardiomyocytes	0.607612
Bradycardia	0.59±0.02	0.54±0.02	0.53±0.01	0.73±0.01	0.73±0.02	0.71±0.02	0.71±0.01	0.72±0.02	0.63±0.02	0.69±0.02	0.70±0.02	Pathway: Adrenergic signaling in cardiomyocytes	0.588347
Ventricular extrasystoles	0.59±0.04	0.50±0.03	0.53±0.03	0.72±0.02	0.70±0.02	0.71±0.04	0.68±0.03	0.69±0.03	0.60±0.01	0.65±0.02	0.65±0.03	Pathway: Adrenergic signaling in cardiomyocytes	0.586393
Blood triglycerides increased	0.53±0.04	0.58±0.04	0.59±0.05	0.75±0.03	0.71±0.06	0.66±0.03	0.67±0.03	0.66±0.04	0.66±0.03	0.68±0.04	0.67±0.03	Pathway: Gap junction	0.618077
Respiratory distress	0.48±0.04	0.50±0.03	0.51±0.03	0.57±0.04	0.62±0.03	0.60±0.04	0.59±0.02	0.60±0.05	0.61±0.02	0.60±0.03	0.62±0.02	Pathway: Gap junction	0.584801
Blood creatine phosphokinase increased	0.48±0.02	0.54±0.02	0.53±0.02	0.75±0.02	0.67±0.03	0.68±0.01	0.62±0.01	0.66±0.03	0.64±0.02	0.66±0.04	0.66±0.03	Pathway: Gap junction	0.576576
Renal function test abnormal	0.61±0.03	0.60±0.02	0.55±0.02	0.80±0.03	0.76±0.02	0.73±0.02	0.72±0.02	0.72±0.03	0.74±0.03	0.75±0.03	0.76±0.03	Pathway: Retrograde endocannabinoid signaling	0.632612
Paralysis	0.59±0.05	0.52±0.03	0.51±0.03	0.74±0.04	0.67±0.04	0.66±0.04	0.61±0.04	0.65±0.06	0.65±0.04	0.65±0.02	0.66±0.04	Pathway: Cholinergic synapse	0.569194
Lacrimation increased	0.54±0.02	0.54±0.03	0.51±0.02	0.62±0.04	0.63±0.03	0.58±0.02	0.57±0.03	0.58±0.02	0.55±0.02	0.59±0.03	0.59±0.02	Pathway: Cholinergic synapse	0.539809
Mania	0.54±0.03	0.63±0.03	0.61±0.02	0.85±0.03	0.83±0.01	0.81±0.02	0.77±0.02	0.82±0.02	0.72±0.03	0.79±0.02	0.79±0.02	Pathway: Serotonergic synapse	0.641233
Abnormal dreams	0.55±0.02	0.57±0.03	0.56±0.02	0.79±0.03	0.76±0.04	0.75±0.02	0.70±0.02	0.74±0.02	0.73±0.03	0.77±0.03	0.74±0.02	Pathway: Serotonergic synapse	0.632283
Aggression	0.52±0.02	0.58±0.02	0.56±0.04	0.79±0.03	0.78±0.02	0.78±0.02	0.71±0.02	0.76±0.02	0.69±0.03	0.74±0.03	0.73±0.03	Pathway: Serotonergic synapse	0.624459
Melaena	0.65±0.02	0.62±0.03	0.54±0.02	0.76±0.03	0.72±0.03	0.74±0.03	0.72±0.02	0.73±0.02	0.67±0.02	0.71±0.03	0.72±0.03	Pathway: Serotonergic synapse	0.618712
Disturbance in attention	0.51±0.03	0.57±0.04	0.58±0.03	0.75±0.03	0.74±0.02	0.71±0.02	0.71±0.03	0.73±0.03	0.68±0.03	0.72±0.03	0.73±0.02	Pathway: Serotonergic synapse	0.601472
Respiratory depression	0.63±0.02	0.50±0.04	0.56±0.02	0.84±0.02	0.78±0.04	0.71±0.03	0.71±0.04	0.74±0.03	0.72±0.01	0.76±0.02	0.76±0.04	Pathway: Serotonergic synapse	0.597655
Eructation	0.48±0.05	0.55±0.01	0.53±0.02	0.68±0.04	0.66±0.03	0.66±0.04	0.63±0.02	0.66±0.03	0.59±0.02	0.63±0.03	0.64±0.04	Pathway: Serotonergic synapse	0.593645
Laryngitis	0.60±0.03	0.55±0.03	0.51±0.02	0.63±0.02	0.61±0.03	0.65±0.03	0.57±0.04	0.60±0.02	0.54±0.03	0.58±0.02	0.57±0.03	Pathway: Serotonergic synapse	0.591796
Hyperkinesia	0.58±0.06	0.54±0.03	0.53±0.02	0.73±0.02	0.67±0.03	0.70±0.02	0.65±0.02	0.66±0.03	0.64±0.02	0.68±0.03	0.68±0.03	Pathway: Serotonergic synapse	0.58895
Oliguria	0.53±0.03	0.50±0.03	0.57±0.03	0.70±0.02	0.67±0.02	0.65±0.03	0.64±0.03	0.67±0.03	0.57±0.02	0.63±0.03	0.64±0.03	Pathway: Serotonergic synapse	0.585692
Thinking abnormal	0.52±0.04	0.51±0.02	0.50±0.03	0.73±0.02	0.69±0.05	0.72±0.02	0.67±0.03	0.70±0.02	0.61±0.03	0.68±0.03	0.67±0.03	Pathway: Serotonergic synapse	0.584654
Confusional state	0.50±0.01	0.55±0.01	0.55±0.02	0.73±0.02	0.70±0.01	0.69±0.02	0.68±0.01	0.69±0.01	0.65±0.02	0.69±0.02	0.68±0.02	Pathway: Serotonergic synapse	0.577857
Tremor	0.54±0.02	0.57±0.01	0.56±0.02	0.75±0.02	0.71±0.02	0.70±0.02	0.68±0.01	0.70±0.01	0.70±0.02	0.72±0.02	0.72±0.02	Pathway: Serotonergic synapse	0.570646
Hyperhidrosis	0.53±0.02	0.53±0.02	0.53±0.01	0.71±0.02	0.67±0.02	0.65±0.01	0.61±0.01	0.65±0.02	0.63±0.01	0.66±0.01	0.65±0.03	Pathway: Serotonergic synapse	0.56935
Tinnitus	0.55±0.02	0.54±0.02	0.54±0.02	0.69±0.03	0.68±0.02	0.65±0.02	0.62±0.02	0.66±0.01	0.63±0.03	0.67±0.02	0.65±0.02	Pathway: Serotonergic synapse	0.568921
Somnolence	0.51±0.02	0.56±0.02	0.56±0.02	0.73±0.01	0.71±0.01	0.70±0.01	0.69±0.01	0.70±0.01	0.67±0.01	0.69±0.02	0.69±0.01	Pathway: Serotonergic synapse	0.567108
Vision blurred	0.61±0.01	0.52±0.02	0.52±0.01	0.76±0.02	0.71±0.02	0.70±0.02	0.68±0.02	0.70±0.01	0.67±0.01	0.71±0.02	0.71±0.02	Pathway: Serotonergic synapse	0.56541
Polyuria	0.56±0.04	0.49±0.03	0.48±0.02	0.70±0.02	0.64±0.02	0.62±0.04	0.55±0.01	0.60±0.03	0.57±0.03	0.59±0.03	0.59±0.02	Pathway: Serotonergic synapse	0.565248
Gastritis	0.52±0.03	0.51±0.03	0.51±0.03	0.70±0.01	0.66±0.02	0.65±0.01	0.61±0.02	0.63±0.02	0.58±0.02	0.66±0.01	0.64±0.02	Pathway: Serotonergic synapse	0.565177
Coma	0.58±0.02	0.58±0.01	0.58±0.02	0.76±0.02	0.73±0.02	0.70±0.02	0.70±0.02	0.71±0.01	0.69±0.02	0.72±0.01	0.73±0.02	Pathway: Serotonergic synapse	0.564359
Syncope	0.57±0.01	0.52±0.02	0.52±0.02	0.68±0.01	0.66±0.01	0.65±0.02	0.62±0.01	0.64±0.02	0.61±0.01	0.64±0.02	0.64±0.02	Pathway: Serotonergic synapse	0.560733
Paraesthesia	0.56±0.03	0.51±0.02	0.50±0.01	0.69±0.02	0.67±0.01	0.63±0.02	0.62±0.02	0.65±0.01	0.62±0.02	0.65±0.02	0.64±0.02	Pathway: Serotonergic synapse	0.559597
Thirst	0.49±0.04	0.52±0.02	0.50±0.01	0.61±0.02	0.59±0.02	0.59±0.03	0.56±0.04	0.57±0.02	0.56±0.03	0.57±0.03	0.57±0.02	Pathway: Serotonergic synapse	0.545794
Dystonia	0.61±0.02	0.64±0.03	0.62±0.02	0.84±0.03	0.82±0.02	0.82±0.03	0.80±0.01	0.82±0.02	0.74±0.02	0.80±0.03	0.81±0.03	Pathway: Dopaminergic synapse	0.64468
Ventricular fibrillation	0.57±0.04	0.56±0.03	0.56±0.03	0.74±0.03	0.69±0.03	0.72±0.02	0.67±0.03	0.69±0.02	0.69±0.03	0.71±0.02	0.71±0.03	Pathway: Dopaminergic synapse	0.609599
Speech disorder	0.45±0.03	0.54±0.03	0.54±0.03	0.68±0.02	0.68±0.03	0.66±0.03	0.64±0.02	0.67±0.02	0.61±0.03	0.65±0.03	0.66±0.03	Pathway: Dopaminergic synapse	0.594423
Psychotic disorder	0.53±0.02	0.60±0.03	0.55±0.02	0.75±0.02	0.73±0.02	0.68±0.02	0.69±0.03	0.68±0.01	0.67±0.03	0.71±0.02	0.73±0.02	Pathway: Dopaminergic synapse	0.574305
Cardiac arrest	0.57±0.03	0.52±0.02	0.52±0.02	0.69±0.02	0.67±0.02	0.64±0.03	0.61±0.01	0.63±0.02	0.62±0.02	0.66±0.02	0.65±0.02	Pathway: Dopaminergic synapse	0.567209
Hypotension	0.58±0.02	0.53±0.01	0.53±0.02	0.72±0.02	0.70±0.02	0.68±0.01	0.66±0.01	0.67±0.02	0.63±0.01	0.67±0.02	0.66±0.02	Pathway: Dopaminergic synapse	0.559475
Circulatory collapse	0.56±0.04	0.52±0.02	0.54±0.02	0.67±0.02	0.65±0.03	0.62±0.02	0.60±0.02	0.62±0.03	0.60±0.02	0.62±0.04	0.63±0.02	Pathway: Dopaminergic synapse	0.557599
Muscle twitching	0.59±0.03	0.55±0.02	0.54±0.02	0.77±0.03	0.75±0.02	0.75±0.03	0.69±0.02	0.74±0.02	0.70±0.02	0.72±0.01	0.73±0.03	Pathway: Taste transduction	0.617378
Dysarthria	0.57±0.02	0.56±0.02	0.59±0.03	0.83±0.02	0.78±0.02	0.79±0.02	0.75±0.02	0.79±0.02	0.70±0.02	0.75±0.02	0.76±0.02	Pathway: Taste transduction	0.613297
Memory impairment	0.57±0.03	0.56±0.03	0.52±0.02	0.82±0.03	0.78±0.03	0.74±0.02	0.71±0.02	0.73±0.02	0.68±0.04	0.73±0.03	0.74±0.03	Pathway: Taste transduction	0.599541
Photophobia	0.55±0.04	0.53±0.04	0.51±0.04	0.72±0.03	0.68±0.02	0.67±0.02	0.64±0.03	0.65±0.02	0.66±0.03	0.67±0.03	0.68±0.03	Pathway: Taste transduction	0.594889
Delirium	0.62±0.02	0.56±0.02	0.54±0.02	0.75±0.03	0.76±0.02	0.74±0.03	0.71±0.01	0.73±0.01	0.69±0.03	0.72±0.02	0.72±0.02	Pathway: Taste transduction	0.594087
Feeling hot	0.50±0.04	0.48±0.03	0.48±0.04	0.65±0.04	0.61±0.04	0.63±0.01	0.56±0.02	0.61±0.03	0.61±0.02	0.62±0.02	0.61±0.04	Pathway: Taste transduction	0.586281
Coordination abnormal	0.57±0.03	0.58±0.02	0.55±0.03	0.78±0.01	0.73±0.02	0.71±0.01	0.70±0.02	0.72±0.02	0.67±0.03	0.72±0.02	0.72±0.02	Pathway: Taste transduction	0.58276
Irritability	0.46±0.02	0.56±0.03	0.51±0.01	0.73±0.02	0.72±0.02	0.71±0.02	0.69±0.02	0.70±0.02	0.65±0.02	0.69±0.02	0.69±0.02	Pathway: Inflammatory mediator regulation of TRP channels	0.572862
Gastrointestinal haemorrhage	0.60±0.03	0.60±0.02	0.58±0.02	0.76±0.02	0.74±0.01	0.71±0.03	0.71±0.03	0.70±0.02	0.68±0.03	0.72±0.02	0.72±0.02	Pathway: Oxytocin signaling pathway	0.605697
Abdominal pain upper	0.57±0.03	0.57±0.03	0.54±0.02	0.70±0.02	0.68±0.01	0.66±0.02	0.65±0.02	0.66±0.01	0.62±0.02	0.66±0.02	0.65±0.03	Pathway: Oxytocin signaling pathway	0.566482
Oesophagitis	0.62±0.03	0.57±0.03	0.53±0.04	0.78±0.02	0.74±0.03	0.75±0.02	0.70±0.02	0.73±0.02	0.70±0.03	0.72±0.03	0.73±0.02	Pathway: Regulation of lipolysis in adipocytes	0.613503
Bronchospasm	0.56±0.03	0.51±0.01	0.59±0.01	0.75±0.02	0.71±0.02	0.65±0.02	0.65±0.03	0.67±0.02	0.67±0.02	0.69±0.03	0.70±0.02	Pathway: Regulation of lipolysis in adipocytes	0.585462
Blood potassium increased	0.58±0.02	0.49±0.04	0.51±0.03	0.67±0.03	0.63±0.05	0.65±0.03	0.60±0.03	0.62±0.06	0.63±0.03	0.64±0.02	0.63±0.04	Pathway: Renin secretion	0.609545
Angina pectoris	0.58±0.02	0.53±0.02	0.53±0.01	0.73±0.01	0.68±0.02	0.70±0.03	0.66±0.01	0.68±0.02	0.66±0.03	0.69±0.02	0.68±0.03	Pathway: Renin secretion	0.592808
Wheezing	0.51±0.02	0.53±0.02	0.47±0.03	0.67±0.04	0.62±0.02	0.62±0.02	0.62±0.02	0.62±0.04	0.60±0.02	0.61±0.02	0.62±0.03	Pathway: Renin secretion	0.573788
Salivary hypersecretion	0.57±0.03	0.57±0.03	0.56±0.02	0.76±0.02	0.72±0.02	0.73±0.03	0.69±0.02	0.73±0.03	0.68±0.02	0.72±0.03	0.72±0.03	Pathway: Cocaine addiction	0.593907
Apnoea	0.62±0.03	0.50±0.04	0.57±0.03	0.74±0.03	0.72±0.02	0.69±0.02	0.67±0.03	0.71±0.01	0.62±0.03	0.67±0.03	0.66±0.03	Pathway: Morphine addiction	0.572369
Mental disorder	0.51±0.03	0.53±0.02	0.52±0.04	0.73±0.02	0.68±0.02	0.70±0.03	0.64±0.03	0.68±0.04	0.61±0.03	0.67±0.04	0.64±0.04	Pathway: Nicotine addiction	0.603347
Haematuria	0.55±0.02	0.53±0.02	0.52±0.02	0.70±0.01	0.65±0.03	0.65±0.02	0.60±0.02	0.64±0.02	0.61±0.02	0.64±0.02	0.64±0.02	Pathway: Pathways in cancer	0.562203
Haematocrit decreased	0.58±0.02	0.50±0.03	0.49±0.03	0.63±0.03	0.63±0.03	0.61±0.02	0.60±0.03	0.58±0.03	0.60±0.03	0.62±0.03	0.62±0.02	Pathway: Pathways in cancer	0.546154
Nephrotic syndrome	0.63±0.04	0.71±0.04	0.55±0.04	0.82±0.03	0.84±0.02	0.79±0.04	0.82±0.04	0.80±0.03	0.80±0.04	0.83±0.02	0.83±0.01	Pathway: MicroRNAs in cancer	0.695875
Hyperkalaemia	0.61±0.02	0.60±0.03	0.57±0.02	0.76±0.03	0.76±0.03	0.73±0.02	0.71±0.03	0.73±0.03	0.72±0.02	0.73±0.02	0.73±0.03	Pathway: MicroRNAs in cancer	0.624254
Hyponatraemia	0.58±0.03	0.57±0.01	0.54±0.03	0.79±0.03	0.76±0.02	0.70±0.02	0.69±0.03	0.71±0.02	0.72±0.02	0.75±0.02	0.75±0.02	Pathway: MicroRNAs in cancer	0.603701
Renal failure	0.60±0.02	0.56±0.02	0.55±0.02	0.72±0.02	0.68±0.02	0.66±0.01	0.65±0.03	0.66±0.01	0.66±0.02	0.69±0.03	0.69±0.02	Pathway: MicroRNAs in cancer	0.576952
Papilloedema	0.68±0.03	0.72±0.04	0.65±0.05	0.90±0.02	0.87±0.02	0.85±0.03	0.86±0.03	0.86±0.03	0.84±0.04	0.85±0.03	0.87±0.02	Pathway: Small cell lung cancer	0.689139
Eye disorder	0.61±0.02	0.59±0.03	0.52±0.03	0.72±0.03	0.68±0.03	0.71±0.03	0.66±0.03	0.67±0.03	0.63±0.02	0.66±0.04	0.66±0.04	Pathway: Small cell lung cancer	0.611151
Coagulopathy	0.64±0.04	0.56±0.02	0.56±0.06	0.77±0.02	0.74±0.04	0.75±0.03	0.69±0.04	0.74±0.03	0.76±0.03	0.74±0.03	0.76±0.03	penicillin binding proteins inhibitor	0.650712
Thrombocythaemia	0.66±0.03	0.61±0.03	0.64±0.02	0.80±0.03	0.78±0.03	0.76±0.02	0.76±0.03	0.75±0.02	0.78±0.03	0.76±0.03	0.79±0.02	penicillin binding proteins inhibitor	0.643239
Epilepsy	0.52±0.03	0.53±0.02	0.55±0.04	0.82±0.03	0.81±0.02	0.82±0.03	0.77±0.04	0.81±0.04	0.80±0.03	0.79±0.04	0.78±0.05	penicillin binding proteins inhibitor	0.631665
Pneumonitis	0.58±0.03	0.58±0.03	0.54±0.03	0.75±0.02	0.74±0.03	0.75±0.04	0.69±0.03	0.75±0.04	0.67±0.04	0.69±0.03	0.67±0.03	penicillin binding proteins inhibitor	0.605839
Electrolyte imbalance	0.57±0.03	0.61±0.03	0.57±0.04	0.81±0.03	0.76±0.03	0.71±0.04	0.71±0.03	0.72±0.03	0.72±0.03	0.74±0.02	0.73±0.04	penicillin binding proteins inhibitor	0.595439
Rectal haemorrhage	0.61±0.03	0.52±0.02	0.54±0.04	0.71±0.03	0.70±0.03	0.72±0.02	0.70±0.03	0.72±0.02	0.66±0.02	0.68±0.02	0.69±0.04	penicillin binding proteins inhibitor	0.590995
Colitis	0.61±0.03	0.49±0.02	0.51±0.02	0.76±0.02	0.71±0.03	0.73±0.03	0.67±0.02	0.73±0.02	0.66±0.03	0.68±0.02	0.67±0.03	penicillin binding proteins inhibitor	0.589764
Dermatitis bullous	0.62±0.02	0.52±0.02	0.50±0.03	0.74±0.02	0.72±0.03	0.74±0.03	0.68±0.02	0.72±0.03	0.71±0.02	0.71±0.02	0.68±0.03	penicillin binding proteins inhibitor	0.584843
Leukocytosis	0.59±0.02	0.54±0.02	0.55±0.03	0.72±0.02	0.68±0.02	0.70±0.03	0.65±0.01	0.70±0.02	0.67±0.02	0.68±0.02	0.67±0.03	penicillin binding proteins inhibitor	0.576202
Pancytopenia	0.59±0.03	0.55±0.02	0.50±0.02	0.74±0.02	0.73±0.02	0.72±0.02	0.68±0.03	0.70±0.02	0.72±0.02	0.72±0.01	0.71±0.04	penicillin binding proteins inhibitor	0.575916
Injection site reaction	0.50±0.03	0.56±0.03	0.49±0.02	0.67±0.03	0.63±0.04	0.59±0.04	0.60±0.03	0.61±0.04	0.63±0.01	0.65±0.02	0.65±0.03	penicillin binding proteins inhibitor	0.559641
Renal failure acute	0.56±0.01	0.54±0.02	0.53±0.01	0.74±0.02	0.69±0.02	0.69±0.02	0.66±0.01	0.69±0.03	0.67±0.02	0.70±0.01	0.67±0.04	penicillin binding proteins inhibitor	0.55771
Asthma	0.54±0.02	0.51±0.02	0.51±0.02	0.65±0.03	0.62±0.03	0.63±0.03	0.59±0.02	0.61±0.02	0.60±0.03	0.61±0.02	0.61±0.02	penicillin binding proteins inhibitor	0.546941
Heart rate increased	0.51±0.04	0.55±0.02	0.52±0.03	0.70±0.02	0.68±0.02	0.68±0.02	0.66±0.02	0.67±0.02	0.65±0.01	0.66±0.02	0.67±0.03	SLC6A2	0.559444
Blister	0.49±0.03	0.50±0.03	0.48±0.05	0.67±0.02	0.62±0.03	0.59±0.02	0.54±0.02	0.60±0.02	0.60±0.02	0.62±0.02	0.61±0.03	tox21-ahr-p1_ratio	0.558134
Electrocardiogram QT prolonged	0.61±0.03	0.62±0.03	0.62±0.02	0.80±0.02	0.73±0.03	0.73±0.01	0.69±0.02	0.69±0.03	0.73±0.02	0.75±0.02	0.74±0.03	tox21-ahr-p1_viability	0.640725
Ventricular arrhythmia	0.53±0.04	0.55±0.02	0.61±0.02	0.74±0.02	0.67±0.03	0.70±0.02	0.62±0.03	0.68±0.02	0.68±0.03	0.69±0.02	0.69±0.02	tox21-ahr-p1_viability	0.607894
Pollakiuria	0.56±0.03	0.57±0.02	0.60±0.02	0.68±0.02	0.63±0.03	0.69±0.01	0.62±0.01	0.67±0.01	0.61±0.02	0.65±0.01	0.63±0.03	tox21-ahr-p1_viability	0.599075
Hypoglycaemia	0.55±0.02	0.55±0.03	0.55±0.02	0.71±0.02	0.68±0.03	0.61±0.02	0.60±0.02	0.60±0.02	0.66±0.02	0.67±0.02	0.68±0.02	tox21-ahr-p1_viability	0.567794
Jaundice	0.56±0.02	0.59±0.02	0.56±0.01	0.71±0.02	0.69±0.03	0.67±0.02	0.64±0.02	0.67±0.02	0.68±0.01	0.68±0.02	0.70±0.02	tox21-ahr-p1_viability	0.564288
Depressed level of consciousness	0.60±0.02	0.60±0.02	0.55±0.03	0.75±0.02	0.74±0.02	0.75±0.02	0.73±0.02	0.72±0.03	0.68±0.03	0.72±0.03	0.72±0.03	tox21-ap1-agonist-p1_ch2	0.578173
Ejaculation disorder	0.57±0.02	0.62±0.03	0.60±0.03	0.89±0.03	0.84±0.04	0.80±0.03	0.76±0.03	0.81±0.02	0.86±0.02	0.88±0.02	0.88±0.02	tox21-ap1-agonist-p1_ratio	0.631528
Hirsutism	0.66±0.02	0.66±0.04	0.72±0.03	0.87±0.03	0.77±0.04	0.77±0.02	0.72±0.04	0.79±0.03	0.79±0.04	0.84±0.03	0.82±0.03	tox21-ar-bla-agonist-p1_ch2	0.68042
Blindness	0.59±0.03	0.60±0.02	0.61±0.04	0.73±0.04	0.70±0.03	0.71±0.03	0.65±0.03	0.69±0.03	0.67±0.03	0.67±0.03	0.66±0.02	tox21-ar-bla-agonist-p1_ch2	0.614473
Hyperlipidaemia	0.59±0.03	0.61±0.03	0.60±0.03	0.73±0.02	0.69±0.03	0.64±0.04	0.63±0.03	0.65±0.04	0.64±0.04	0.66±0.02	0.65±0.03	tox21-ar-bla-agonist-p1_ch2	0.59996
Hepatocellular damage	0.63±0.02	0.53±0.02	0.60±0.03	0.67±0.02	0.62±0.03	0.66±0.03	0.58±0.03	0.66±0.02	0.66±0.03	0.64±0.03	0.64±0.04	tox21-ar-bla-agonist-p1_ch2	0.574749
Candidiasis	0.67±0.03	0.61±0.03	0.58±0.02	0.74±0.04	0.67±0.03	0.72±0.02	0.65±0.03	0.70±0.04	0.66±0.05	0.69±0.03	0.69±0.02	tox21-ar-bla-agonist-p1_ratio	0.617308
Hypocalcaemia	0.55±0.04	0.61±0.03	0.62±0.03	0.73±0.02	0.68±0.02	0.64±0.03	0.64±0.03	0.67±0.02	0.65±0.02	0.68±0.04	0.69±0.02	tox21-ar-bla-agonist-p1_ratio	0.613421
Anaphylactic shock	0.62±0.02	0.59±0.02	0.57±0.04	0.75±0.02	0.71±0.03	0.71±0.03	0.67±0.03	0.70±0.02	0.72±0.02	0.72±0.03	0.71±0.03	tox21-ar-bla-agonist-p1_ratio	0.591704
Encephalopathy	0.56±0.02	0.52±0.01	0.55±0.03	0.72±0.03	0.64±0.03	0.66±0.04	0.55±0.03	0.62±0.03	0.68±0.02	0.67±0.04	0.66±0.03	tox21-ar-bla-agonist-p1_ratio	0.591169
Hypokalaemia	0.54±0.03	0.53±0.02	0.51±0.02	0.72±0.02	0.68±0.02	0.64±0.02	0.60±0.03	0.63±0.03	0.65±0.01	0.65±0.02	0.65±0.02	tox21-ar-bla-agonist-p1_ratio	0.554907
Thrombosis	0.58±0.04	0.58±0.02	0.61±0.02	0.77±0.03	0.65±0.03	0.72±0.02	0.62±0.03	0.67±0.03	0.64±0.03	0.69±0.03	0.68±0.03	tox21-ar-bla-antagonist-p1_ratio	0.61014
Acne	0.65±0.04	0.60±0.03	0.62±0.02	0.75±0.03	0.67±0.03	0.69±0.02	0.63±0.03	0.70±0.02	0.63±0.03	0.66±0.03	0.67±0.02	tox21-ar-mda-kb2-luc-agonist-p1_ratio	0.607152
Vomiting	0.52±0.02	0.54±0.02	0.53±0.03	0.67±0.02	0.60±0.02	0.58±0.02	0.57±0.01	0.57±0.01	0.57±0.02	0.58±0.02	0.57±0.03	tox21-ar-mda-kb2-luc-antagonist-p1_ratio	0.579233
Arrhythmia	0.60±0.01	0.55±0.02	0.54±0.02	0.73±0.01	0.71±0.01	0.69±0.02	0.66±0.01	0.69±0.01	0.65±0.02	0.68±0.02	0.68±0.02	tox21-ar-mda-kb2-luc-antagonist-p1_ratio	0.562797
Sudden death	0.54±0.03	0.57±0.03	0.60±0.03	0.68±0.01	0.62±0.03	0.69±0.02	0.61±0.03	0.64±0.05	0.62±0.01	0.64±0.02	0.63±0.03	tox21-ar-mda-kb2-luc-antagonist-p2_ratio	0.612991
Respiratory disorder	0.56±0.03	0.53±0.03	0.53±0.02	0.58±0.02	0.57±0.03	0.60±0.03	0.53±0.03	0.59±0.02	0.56±0.02	0.57±0.01	0.56±0.03	tox21-aromatase-p1_viability	0.56461
Bone marrow failure	0.63±0.02	0.61±0.03	0.57±0.03	0.84±0.02	0.80±0.02	0.71±0.03	0.73±0.02	0.74±0.03	0.75±0.02	0.76±0.03	0.75±0.03	tox21-car-antagonist-p1_ratio	0.639469
Neuropathy peripheral	0.59±0.02	0.53±0.03	0.52±0.03	0.78±0.02	0.72±0.03	0.70±0.02	0.65±0.02	0.68±0.03	0.65±0.03	0.71±0.02	0.69±0.03	tox21-car-antagonist-p1_ratio	0.586829
Photosensitivity reaction	0.57±0.02	0.57±0.02	0.55±0.01	0.73±0.02	0.70±0.04	0.64±0.01	0.62±0.02	0.63±0.01	0.70±0.02	0.70±0.03	0.71±0.01	tox21-car-antagonist-p1_viability	0.564226
Hepatomegaly	0.54±0.04	0.54±0.04	0.57±0.03	0.66±0.03	0.65±0.03	0.60±0.03	0.56±0.02	0.60±0.03	0.60±0.02	0.63±0.03	0.65±0.04	tox21-dt40-p1_100	0.615188
Dermatitis	0.54±0.02	0.58±0.02	0.60±0.01	0.68±0.02	0.62±0.03	0.63±0.02	0.60±0.03	0.65±0.02	0.61±0.02	0.64±0.01	0.64±0.02	tox21-dt40-p1_100	0.611082
Skin disorder	0.52±0.02	0.54±0.02	0.56±0.02	0.63±0.02	0.60±0.04	0.62±0.04	0.58±0.01	0.62±0.02	0.55±0.02	0.59±0.02	0.60±0.02	tox21-dt40-p1_100	0.599294
Myalgia	0.54±0.01	0.56±0.02	0.57±0.02	0.69±0.01	0.61±0.03	0.62±0.03	0.57±0.01	0.61±0.02	0.60±0.01	0.63±0.02	0.61±0.02	tox21-dt40-p1_100	0.583378
Dysphonia	0.60±0.03	0.49±0.03	0.57±0.02	0.64±0.03	0.57±0.03	0.62±0.03	0.51±0.02	0.60±0.04	0.59±0.02	0.63±0.03	0.59±0.02	tox21-dt40-p1_100	0.578211
Respiratory tract infection	0.52±0.06	0.53±0.03	0.54±0.03	0.63±0.02	0.57±0.03	0.62±0.03	0.53±0.03	0.59±0.03	0.53±0.02	0.57±0.02	0.58±0.03	tox21-dt40-p1_100	0.575332
Erythema	0.56±0.02	0.52±0.02	0.57±0.02	0.67±0.02	0.62±0.03	0.59±0.02	0.57±0.03	0.61±0.02	0.59±0.02	0.61±0.02	0.62±0.01	tox21-dt40-p1_100	0.55721
Menstrual disorder	0.61±0.04	0.59±0.04	0.66±0.03	0.77±0.02	0.65±0.04	0.72±0.03	0.63±0.04	0.70±0.02	0.70±0.02	0.74±0.02	0.74±0.02	tox21-dt40-p1_653	0.629091
Blood prolactin increased	0.64±0.02	0.68±0.03	0.64±0.03	0.90±0.03	0.78±0.04	0.67±0.06	0.74±0.03	0.72±0.02	0.72±0.04	0.74±0.04	0.78±0.02	tox21-dt40-p1_657	0.72629
Gynaecomastia	0.59±0.03	0.63±0.02	0.65±0.01	0.81±0.02	0.69±0.03	0.69±0.02	0.69±0.03	0.69±0.02	0.69±0.02	0.70±0.02	0.72±0.03	tox21-dt40-p1_657	0.703115
Alopecia	0.61±0.01	0.56±0.02	0.59±0.01	0.75±0.02	0.65±0.03	0.69±0.01	0.61±0.02	0.68±0.01	0.62±0.02	0.68±0.01	0.66±0.02	tox21-dt40-p1_657	0.633346
Platelet count decreased	0.56±0.03	0.52±0.02	0.58±0.02	0.67±0.02	0.62±0.02	0.61±0.03	0.56±0.03	0.62±0.02	0.59±0.02	0.61±0.02	0.59±0.02	tox21-dt40-p1_657	0.577287
Malaise	0.58±0.02	0.53±0.02	0.55±0.03	0.70±0.02	0.63±0.01	0.64±0.01	0.60±0.02	0.64±0.01	0.64±0.02	0.66±0.02	0.65±0.02	tox21-er-bla-agonist-p2_ch1	0.559945
Fluid retention	0.67±0.03	0.63±0.03	0.70±0.04	0.82±0.01	0.74±0.02	0.79±0.03	0.71±0.03	0.78±0.03	0.70±0.04	0.76±0.04	0.76±0.02	tox21-er-bla-agonist-p2_ch2	0.666335
Proteinuria	0.57±0.02	0.51±0.03	0.56±0.02	0.70±0.02	0.65±0.03	0.67±0.02	0.60±0.03	0.66±0.02	0.62±0.03	0.65±0.03	0.62±0.03	tox21-er-bla-antagonist-p1_ch1	0.581895
Granulocytopenia	0.57±0.02	0.54±0.03	0.54±0.02	0.72±0.02	0.66±0.03	0.63±0.04	0.56±0.02	0.64±0.03	0.63±0.03	0.63±0.03	0.64±0.03	tox21-er-bla-antagonist-p1_ratio	0.586538
Renal impairment	0.52±0.04	0.54±0.02	0.54±0.02	0.69±0.03	0.63±0.04	0.67±0.03	0.61±0.02	0.66±0.03	0.57±0.02	0.62±0.02	0.60±0.05	tox21-er-bla-antagonist-p1_ratio	0.580484
Hepatitis	0.56±0.02	0.57±0.02	0.54±0.01	0.73±0.02	0.71±0.02	0.69±0.02	0.65±0.02	0.69±0.01	0.67±0.01	0.69±0.02	0.69±0.02	tox21-er-bla-antagonist-p1_ratio	0.577841
Dermatitis exfoliative	0.59±0.02	0.57±0.02	0.56±0.02	0.71±0.02	0.67±0.04	0.67±0.01	0.62±0.02	0.64±0.02	0.69±0.02	0.69±0.03	0.70±0.03	tox21-er-bla-antagonist-p1_ratio	0.569989
Haemoglobin decreased	0.58±0.02	0.50±0.02	0.55±0.02	0.67±0.01	0.62±0.02	0.63±0.02	0.57±0.03	0.62±0.02	0.58±0.02	0.61±0.02	0.59±0.02	tox21-er-bla-antagonist-p1_ratio	0.568573
Deafness	0.53±0.04	0.53±0.02	0.50±0.02	0.64±0.02	0.62±0.03	0.65±0.02	0.61±0.03	0.63±0.03	0.63±0.02	0.67±0.02	0.66±0.03	tox21-er-bla-antagonist-p1_ratio	0.563023
Face oedema	0.53±0.02	0.55±0.02	0.53±0.02	0.66±0.02	0.63±0.02	0.61±0.02	0.57±0.01	0.61±0.02	0.63±0.02	0.65±0.03	0.63±0.03	tox21-er-bla-antagonist-p1_ratio	0.554607
Blood creatinine increased	0.60±0.02	0.51±0.02	0.52±0.02	0.74±0.01	0.71±0.02	0.68±0.01	0.64±0.02	0.68±0.02	0.66±0.02	0.66±0.01	0.66±0.01	tox21-er-bla-antagonist-p1_ratio	0.545023
Anaphylactoid reaction	0.52±0.03	0.55±0.02	0.56±0.02	0.73±0.02	0.68±0.03	0.60±0.03	0.59±0.03	0.61±0.03	0.67±0.03	0.66±0.02	0.68±0.03	tox21-er-luc-bg1-4e2-agonist-p2_ratio	0.55979
Skin exfoliation	0.54±0.03	0.53±0.03	0.58±0.02	0.69±0.04	0.63±0.03	0.64±0.04	0.59±0.02	0.64±0.02	0.61±0.02	0.62±0.02	0.64±0.02	tox21-er-luc-bg1-4e2-antagonist-p1_ratio	0.608438
Rash maculo-papular	0.59±0.02	0.52±0.02	0.53±0.03	0.73±0.02	0.70±0.01	0.69±0.02	0.66±0.02	0.70±0.02	0.66±0.02	0.67±0.02	0.66±0.03	tox21-er-luc-bg1-4e2-antagonist-p1_ratio	0.58037
Phlebitis	0.49±0.03	0.52±0.02	0.51±0.02	0.67±0.02	0.62±0.02	0.63±0.03	0.58±0.02	0.63±0.02	0.58±0.02	0.60±0.04	0.60±0.04	tox21-er-luc-bg1-4e2-antagonist-p1_ratio	0.55781
Shock	0.57±0.03	0.57±0.02	0.55±0.02	0.63±0.03	0.62±0.03	0.61±0.01	0.61±0.03	0.61±0.02	0.62±0.02	0.63±0.02	0.61±0.02	tox21-er-luc-bg1-4e2-antagonist-p1_viability	0.589215
Cardiac failure congestive	0.59±0.03	0.52±0.02	0.57±0.02	0.70±0.02	0.66±0.02	0.68±0.02	0.62±0.03	0.67±0.02	0.61±0.03	0.67±0.02	0.66±0.02	tox21-er-luc-bg1-4e2-antagonist-p1_viability	0.575992
Pulmonary oedema	0.50±0.04	0.53±0.03	0.52±0.03	0.66±0.03	0.64±0.03	0.63±0.02	0.60±0.03	0.63±0.03	0.59±0.02	0.62±0.02	0.64±0.02	tox21-er-luc-bg1-4e2-antagonist-p1_viability	0.562949
Rash erythematous	0.57±0.02	0.54±0.02	0.57±0.02	0.63±0.03	0.63±0.03	0.58±0.03	0.58±0.02	0.59±0.02	0.60±0.04	0.59±0.03	0.58±0.03	tox21-er-luc-bg1-4e2-antagonist-p2_ratio	0.609224
Gastrooesophageal reflux disease	0.54±0.04	0.54±0.03	0.57±0.02	0.67±0.03	0.60±0.03	0.64±0.02	0.58±0.03	0.61±0.02	0.61±0.03	0.63±0.04	0.61±0.03	tox21-er-luc-bg1-4e2-antagonist-p2_ratio	0.609015
Hyperbilirubinaemia	0.56±0.03	0.54±0.03	0.62±0.02	0.73±0.02	0.67±0.03	0.66±0.02	0.60±0.02	0.68±0.03	0.61±0.03	0.66±0.02	0.64±0.02	tox21-er-luc-bg1-4e2-antagonist-p2_ratio	0.60083
Swelling	0.49±0.03	0.57±0.03	0.55±0.02	0.58±0.03	0.56±0.04	0.56±0.03	0.56±0.04	0.59±0.03	0.57±0.03	0.59±0.03	0.56±0.04	tox21-er-luc-bg1-4e2-antagonist-p2_ratio	0.585459
Cellulitis	0.52±0.04	0.49±0.03	0.53±0.03	0.64±0.01	0.54±0.04	0.65±0.03	0.53±0.03	0.61±0.03	0.53±0.02	0.59±0.01	0.55±0.03	tox21-er-luc-bg1-4e2-antagonist-p2_ratio	0.580522
Mouth ulceration	0.55±0.02	0.52±0.03	0.52±0.02	0.68±0.02	0.62±0.04	0.65±0.04	0.58±0.03	0.65±0.02	0.58±0.03	0.64±0.03	0.61±0.03	tox21-er-luc-bg1-4e2-antagonist-p2_ratio	0.573822
Loss of consciousness	0.54±0.02	0.53±0.03	0.51±0.04	0.67±0.03	0.62±0.03	0.60±0.04	0.57±0.02	0.59±0.02	0.61±0.01	0.62±0.02	0.62±0.03	tox21-er-luc-bg1-4e2-antagonist-p2_ratio	0.562475
Cholelithiasis	0.53±0.04	0.53±0.04	0.52±0.04	0.69±0.03	0.64±0.03	0.67±0.03	0.62±0.02	0.65±0.03	0.63±0.03	0.64±0.04	0.64±0.04	tox21-er-luc-bg1-4e2-antagonist-p2_ratio	0.556382
Liver disorder	0.58±0.05	0.55±0.04	0.60±0.03	0.68±0.01	0.64±0.03	0.68±0.03	0.62±0.03	0.67±0.03	0.59±0.04	0.60±0.02	0.60±0.04	tox21-err-p1_ratio	0.628935
Oedema peripheral	0.55±0.03	0.56±0.02	0.57±0.01	0.65±0.02	0.61±0.02	0.61±0.02	0.58±0.02	0.62±0.01	0.60±0.02	0.63±0.02	0.62±0.03	tox21-err-p1_ratio	0.593723
Herpes zoster	0.49±0.04	0.52±0.02	0.56±0.03	0.65±0.03	0.58±0.03	0.64±0.02	0.55±0.03	0.63±0.03	0.53±0.03	0.58±0.05	0.55±0.02	tox21-err-p1_ratio	0.591596
Sepsis	0.53±0.03	0.53±0.02	0.56±0.03	0.71±0.02	0.64±0.04	0.67±0.02	0.60±0.02	0.65±0.02	0.60±0.02	0.65±0.02	0.63±0.03	tox21-err-p1_ratio	0.5875
Red blood cell count decreased	0.49±0.03	0.49±0.04	0.58±0.02	0.62±0.03	0.56±0.05	0.61±0.03	0.54±0.02	0.62±0.02	0.57±0.03	0.57±0.02	0.56±0.03	tox21-err-p1_ratio	0.583364
Urinary tract infection	0.53±0.02	0.50±0.02	0.54±0.01	0.67±0.02	0.58±0.02	0.62±0.02	0.54±0.02	0.61±0.02	0.57±0.02	0.59±0.02	0.57±0.02	tox21-err-p1_ratio	0.569824
Musculoskeletal pain	0.46±0.05	0.50±0.05	0.54±0.03	0.66±0.02	0.60±0.04	0.62±0.02	0.52±0.04	0.58±0.03	0.59±0.02	0.62±0.02	0.60±0.04	tox21-err-p1_viability	0.622122
Rhabdomyolysis	0.50±0.02	0.54±0.02	0.57±0.02	0.75±0.02	0.67±0.03	0.68±0.02	0.62±0.03	0.66±0.02	0.62±0.02	0.65±0.02	0.66±0.03	tox21-err-p1_viability	0.5971
Hot flush	0.40±0.03	0.56±0.02	0.58±0.01	0.69±0.02	0.60±0.03	0.63±0.01	0.57±0.03	0.63±0.03	0.60±0.03	0.62±0.02	0.60±0.03	tox21-err-p1_viability	0.59374
Weight decreased	0.53±0.04	0.52±0.03	0.58±0.02	0.71±0.02	0.65±0.02	0.67±0.01	0.59±0.03	0.65±0.02	0.60±0.02	0.64±0.02	0.63±0.02	tox21-err-p1_viability	0.59095
Cardiac failure	0.54±0.03	0.55±0.02	0.57±0.01	0.70±0.02	0.66±0.02	0.67±0.01	0.63±0.02	0.68±0.02	0.60±0.02	0.64±0.03	0.65±0.02	tox21-err-p1_viability	0.586135
Electrocardiogram QT corrected interval prolonged	0.59±0.02	0.63±0.03	0.66±0.02	0.79±0.02	0.71±0.04	0.76±0.02	0.68±0.03	0.73±0.03	0.72±0.02	0.75±0.02	0.71±0.03	tox21-fxr-bla-agonist-p2_viability	0.677921
Skin discolouration	0.54±0.02	0.59±0.02	0.62±0.02	0.74±0.01	0.65±0.04	0.70±0.04	0.64±0.02	0.71±0.03	0.65±0.04	0.70±0.03	0.68±0.03	tox21-fxr-bla-agonist-p2_viability	0.647907
Gingivitis	0.57±0.03	0.56±0.04	0.59±0.03	0.74±0.02	0.65±0.05	0.65±0.04	0.59±0.03	0.63±0.03	0.65±0.03	0.64±0.02	0.65±0.05	tox21-fxr-bla-agonist-p2_viability	0.622674
Herpes simplex	0.56±0.02	0.51±0.03	0.55±0.02	0.66±0.03	0.58±0.04	0.62±0.02	0.53±0.02	0.59±0.02	0.54±0.02	0.59±0.03	0.55±0.03	tox21-fxr-bla-agonist-p2_viability	0.616724
Rhinorrhoea	0.42±0.05	0.54±0.03	0.56±0.01	0.65±0.02	0.59±0.04	0.62±0.01	0.58±0.02	0.61±0.03	0.59±0.02	0.61±0.03	0.59±0.02	tox21-fxr-bla-agonist-p2_viability	0.604197
Blood glucose increased	0.53±0.04	0.52±0.02	0.56±0.01	0.64±0.02	0.57±0.03	0.60±0.03	0.55±0.02	0.61±0.02	0.55±0.03	0.57±0.02	0.55±0.02	tox21-fxr-bla-agonist-p2_viability	0.59364
Transaminases increased	0.54±0.03	0.56±0.02	0.56±0.02	0.76±0.01	0.70±0.02	0.70±0.02	0.65±0.02	0.69±0.03	0.63±0.02	0.66±0.02	0.67±0.04	tox21-fxr-bla-agonist-p2_viability	0.590286
Gastroenteritis	0.54±0.02	0.51±0.03	0.55±0.01	0.67±0.03	0.60±0.03	0.63±0.02	0.57±0.02	0.61±0.02	0.57±0.03	0.60±0.02	0.58±0.03	tox21-fxr-bla-agonist-p2_viability	0.58543
Blood bilirubin increased	0.54±0.03	0.54±0.03	0.55±0.02	0.70±0.02	0.64±0.02	0.64±0.02	0.58±0.02	0.62±0.02	0.62±0.02	0.64±0.01	0.64±0.02	tox21-fxr-bla-agonist-p2_viability	0.57419
White blood cell count increased	0.56±0.02	0.52±0.04	0.52±0.02	0.61±0.03	0.56±0.03	0.59±0.02	0.54±0.03	0.57±0.04	0.55±0.02	0.54±0.04	0.58±0.04	tox21-fxr-bla-agonist-p2_viability	0.570354
Ear pain	0.58±0.05	0.53±0.03	0.55±0.02	0.64±0.03	0.60±0.03	0.63±0.02	0.54±0.04	0.62±0.02	0.55±0.03	0.58±0.03	0.57±0.04	tox21-fxr-bla-agonist-p2_viability	0.568499
Nasopharyngitis	0.53±0.02	0.50±0.03	0.54±0.02	0.63±0.03	0.58±0.02	0.60±0.01	0.51±0.02	0.57±0.02	0.58±0.02	0.58±0.03	0.57±0.02	tox21-fxr-bla-agonist-p2_viability	0.56751
Pulmonary embolism	0.53±0.04	0.56±0.03	0.57±0.02	0.69±0.03	0.59±0.03	0.63±0.03	0.58±0.03	0.61±0.03	0.62±0.02	0.64±0.02	0.63±0.02	tox21-fxr-bla-antagonist-p1_ch2	0.624243
Abdominal discomfort	0.53±0.02	0.52±0.02	0.53±0.01	0.66±0.02	0.62±0.03	0.58±0.02	0.54±0.02	0.59±0.02	0.62±0.01	0.62±0.02	0.60±0.02	tox21-fxr-bla-antagonist-p1_ch2	0.550248
Libido decreased	0.56±0.02	0.62±0.01	0.55±0.02	0.81±0.01	0.74±0.04	0.75±0.02	0.72±0.02	0.74±0.02	0.68±0.02	0.72±0.03	0.73±0.03	tox21-fxr-bla-antagonist-p1_viability	0.600781
Eosinophil count increased	0.57±0.02	0.47±0.03	0.46±0.02	0.60±0.03	0.56±0.04	0.58±0.05	0.54±0.03	0.58±0.03	0.59±0.03	0.58±0.04	0.58±0.02	tox21-fxr-bla-antagonist-p1_viability	0.556155
Constipation	0.58±0.02	0.57±0.02	0.60±0.01	0.73±0.02	0.65±0.02	0.69±0.01	0.63±0.02	0.68±0.02	0.65±0.02	0.67±0.01	0.66±0.02	tox21-gh3-tre-antagonist-p1_ratio	0.600081
Erectile dysfunction	0.57±0.02	0.58±0.02	0.57±0.01	0.81±0.02	0.76±0.02	0.77±0.02	0.73±0.02	0.75±0.01	0.69±0.02	0.73±0.02	0.74±0.02	tox21-gh3-tre-antagonist-p1_ratio	0.579295
Extrapyramidal disorder	0.62±0.03	0.69±0.03	0.69±0.03	0.85±0.03	0.83±0.03	0.83±0.03	0.81±0.02	0.83±0.03	0.82±0.02	0.86±0.01	0.85±0.02	tox21-gh3-tre-antagonist-p1_viability	0.671993
Sinus tachycardia	0.60±0.03	0.58±0.03	0.60±0.02	0.76±0.03	0.72±0.03	0.72±0.02	0.68±0.03	0.69±0.02	0.69±0.02	0.71±0.04	0.70±0.03	tox21-gh3-tre-antagonist-p1_viability	0.648653
Dyskinesia	0.65±0.02	0.64±0.04	0.65±0.01	0.88±0.01	0.84±0.02	0.87±0.02	0.81±0.02	0.85±0.01	0.80±0.02	0.86±0.02	0.85±0.02	tox21-gh3-tre-antagonist-p1_viability	0.646363
Conduction disorder	0.70±0.03	0.58±0.03	0.62±0.03	0.79±0.03	0.75±0.02	0.75±0.02	0.70±0.03	0.73±0.03	0.74±0.03	0.76±0.03	0.75±0.03	tox21-gh3-tre-antagonist-p1_viability	0.638613
Glaucoma	0.59±0.02	0.64±0.03	0.67±0.02	0.80±0.03	0.70±0.04	0.80±0.02	0.67±0.04	0.73±0.04	0.64±0.04	0.71±0.04	0.71±0.02	tox21-gr-hela-bla-agonist-p1_ch1	0.68549
Amenorrhoea	0.57±0.03	0.61±0.02	0.67±0.02	0.82±0.02	0.76±0.02	0.77±0.03	0.72±0.03	0.77±0.03	0.75±0.02	0.79±0.02	0.80±0.03	tox21-gr-hela-bla-agonist-p1_ch1	0.656927
Cataract	0.58±0.03	0.61±0.03	0.67±0.02	0.79±0.02	0.69±0.03	0.76±0.03	0.66±0.03	0.72±0.02	0.67±0.03	0.73±0.03	0.73±0.03	tox21-gr-hela-bla-agonist-p1_ch1	0.65689
Mental impairment	0.55±0.02	0.56±0.04	0.63±0.03	0.79±0.03	0.71±0.03	0.72±0.03	0.68±0.03	0.71±0.02	0.70±0.03	0.72±0.03	0.72±0.03	tox21-gr-hela-bla-agonist-p1_ch1	0.655167
Myopathy	0.50±0.03	0.62±0.02	0.61±0.02	0.80±0.03	0.75±0.04	0.68±0.02	0.64±0.03	0.67±0.03	0.67±0.05	0.68±0.04	0.69±0.02	tox21-gr-hela-bla-agonist-p1_ch1	0.611241
Petechiae	0.58±0.03	0.55±0.03	0.58±0.02	0.71±0.03	0.62±0.03	0.67±0.02	0.59±0.04	0.66±0.03	0.62±0.03	0.64±0.03	0.65±0.03	tox21-gr-hela-bla-agonist-p1_ch1	0.594311
Stupor	0.54±0.03	0.59±0.03	0.57±0.03	0.78±0.03	0.74±0.03	0.73±0.03	0.70±0.03	0.72±0.03	0.67±0.03	0.73±0.03	0.72±0.04	tox21-gr-hela-bla-agonist-p1_ch1	0.590128
Infection	0.58±0.02	0.57±0.03	0.60±0.02	0.72±0.01	0.63±0.02	0.66±0.01	0.58±0.02	0.66±0.01	0.62±0.01	0.64±0.02	0.62±0.03	tox21-gr-hela-bla-agonist-p1_ch1	0.573493
Blood pressure increased	0.50±0.03	0.55±0.01	0.56±0.01	0.71±0.02	0.67±0.02	0.69±0.03	0.61±0.02	0.69±0.01	0.62±0.02	0.66±0.03	0.66±0.03	tox21-gr-hela-bla-agonist-p1_ch1	0.571537
Application site irritation	0.57±0.03	0.63±0.04	0.60±0.02	0.64±0.03	0.65±0.04	0.61±0.02	0.63±0.02	0.62±0.04	0.63±0.03	0.66±0.04	0.66±0.02	tox21-gr-hela-bla-agonist-p1_ratio	0.636035
Keratitis	0.50±0.04	0.61±0.03	0.63±0.04	0.71±0.03	0.66±0.03	0.64±0.04	0.63±0.03	0.68±0.04	0.68±0.04	0.71±0.04	0.71±0.04	tox21-gr-hela-bla-agonist-p1_ratio	0.628823
Burning sensation	0.51±0.03	0.61±0.04	0.58±0.02	0.66±0.02	0.62±0.03	0.62±0.04	0.60±0.03	0.61±0.03	0.63±0.03	0.63±0.03	0.63±0.02	tox21-gr-hela-bla-agonist-p1_ratio	0.624713
Lymphocyte count decreased	0.61±0.04	0.56±0.04	0.63±0.03	0.71±0.03	0.65±0.04	0.68±0.01	0.61±0.03	0.67±0.02	0.61±0.04	0.63±0.04	0.63±0.03	tox21-gr-hela-bla-agonist-p1_ratio	0.617819
Dry skin	0.57±0.02	0.57±0.02	0.62±0.02	0.72±0.02	0.61±0.03	0.66±0.02	0.59±0.03	0.66±0.02	0.60±0.02	0.63±0.02	0.64±0.02	tox21-gr-hela-bla-agonist-p1_ratio	0.596731
Dermatitis contact	0.56±0.02	0.58±0.02	0.56±0.03	0.73±0.02	0.68±0.03	0.67±0.02	0.63±0.03	0.67±0.02	0.66±0.03	0.66±0.03	0.65±0.03	tox21-gr-hela-bla-agonist-p1_ratio	0.583463
Amnesia	0.53±0.03	0.53±0.03	0.52±0.03	0.73±0.03	0.69±0.02	0.70±0.02	0.67±0.02	0.70±0.02	0.65±0.02	0.69±0.02	0.67±0.02	tox21-gr-hela-bla-antagonist-p1_ratio	0.601469
Anxiety	0.51±0.01	0.55±0.01	0.55±0.02	0.70±0.02	0.65±0.03	0.67±0.02	0.64±0.01	0.66±0.01	0.63±0.01	0.66±0.02	0.65±0.02	tox21-gr-hela-bla-antagonist-p1_ratio	0.564429
Visual acuity reduced	0.57±0.04	0.53±0.04	0.50±0.02	0.61±0.02	0.58±0.02	0.61±0.02	0.54±0.02	0.59±0.03	0.53±0.04	0.55±0.03	0.54±0.05	tox21-gr-hela-bla-antagonist-p1_viability	0.561003
Skin irritation	0.52±0.05	0.56±0.03	0.60±0.02	0.64±0.04	0.62±0.02	0.60±0.03	0.57±0.04	0.62±0.02	0.62±0.04	0.63±0.03	0.65±0.03	tox21-hre-bla-agonist-p1_ch1	0.621556
Eye irritation	0.54±0.02	0.52±0.03	0.51±0.04	0.60±0.03	0.58±0.02	0.57±0.03	0.54±0.02	0.57±0.04	0.57±0.03	0.60±0.04	0.58±0.03	tox21-mitotox-p1_ratio	0.573131
Pain	0.55±0.02	0.53±0.02	0.55±0.01	0.64±0.02	0.58±0.03	0.60±0.01	0.55±0.02	0.60±0.02	0.58±0.02	0.60±0.02	0.58±0.02	tox21-mitotox-p1_ratio	0.555782
Neck pain	0.55±0.03	0.53±0.02	0.50±0.02	0.60±0.01	0.60±0.04	0.59±0.02	0.56±0.02	0.59±0.03	0.55±0.02	0.57±0.03	0.55±0.03	tox21-mitotox-p1_viability	0.553678
Otitis media	0.58±0.03	0.52±0.03	0.50±0.02	0.60±0.03	0.60±0.02	0.60±0.02	0.55±0.02	0.58±0.03	0.51±0.04	0.54±0.03	0.56±0.04	tox21-mitotox-p1_viability	0.552782
Bacterial infection	0.58±0.04	0.67±0.04	0.61±0.03	0.78±0.03	0.72±0.02	0.69±0.03	0.68±0.03	0.69±0.03	0.67±0.02	0.70±0.04	0.71±0.03	tox21-p53-bla-p1_ratio	0.685467
Hyperuricaemia	0.59±0.02	0.57±0.03	0.59±0.03	0.81±0.02	0.75±0.03	0.68±0.02	0.61±0.04	0.68±0.04	0.69±0.02	0.70±0.04	0.71±0.03	tox21-p53-bla-p1_ratio	0.624877
Stomatitis	0.59±0.02	0.55±0.02	0.54±0.02	0.78±0.01	0.75±0.02	0.71±0.02	0.69±0.02	0.70±0.02	0.67±0.02	0.69±0.03	0.71±0.02	tox21-p53-bla-p1_ratio	0.584018
Anaemia	0.56±0.02	0.53±0.01	0.56±0.02	0.72±0.02	0.66±0.03	0.65±0.02	0.59±0.02	0.64±0.02	0.61±0.02	0.65±0.02	0.62±0.02	tox21-p53-bla-p1_ratio	0.559703
Hypoxia	0.51±0.03	0.58±0.03	0.54±0.02	0.67±0.04	0.66±0.03	0.63±0.03	0.58±0.03	0.62±0.03	0.59±0.03	0.62±0.04	0.61±0.03	tox21-pgc-err-p1_ratio	0.59303
Gastrointestinal disorder	0.51±0.02	0.54±0.02	0.53±0.02	0.63±0.03	0.59±0.01	0.61±0.02	0.57±0.01	0.60±0.01	0.61±0.02	0.61±0.01	0.61±0.02	tox21-pgc-err-p1_ratio	0.559623
Chest discomfort	0.55±0.02	0.55±0.03	0.52±0.03	0.61±0.02	0.60±0.02	0.60±0.03	0.58±0.03	0.59±0.02	0.58±0.02	0.59±0.02	0.59±0.03	tox21-pgc-err-p1_ratio	0.55381
Jaundice cholestatic	0.60±0.03	0.55±0.02	0.56±0.03	0.77±0.02	0.71±0.02	0.71±0.04	0.66±0.02	0.69±0.03	0.71±0.03	0.74±0.02	0.72±0.03	tox21-ppard-bla-agonist-p1_viability	0.623833
Weight increased	0.59±0.02	0.59±0.02	0.62±0.01	0.78±0.02	0.67±0.03	0.71±0.02	0.60±0.03	0.67±0.01	0.72±0.02	0.74±0.02	0.71±0.03	tox21-ppard-bla-agonist-p1_viability	0.616481
Ventricular tachycardia	0.60±0.03	0.57±0.02	0.61±0.02	0.74±0.02	0.69±0.04	0.72±0.02	0.67±0.02	0.70±0.02	0.66±0.02	0.70±0.02	0.68±0.03	tox21-ppard-bla-antagonist-p1_ch2	0.616197
Neutrophil count decreased	0.51±0.02	0.52±0.03	0.57±0.01	0.67±0.03	0.62±0.03	0.60±0.03	0.55±0.03	0.60±0.03	0.58±0.02	0.61±0.03	0.59±0.02	tox21-ppard-bla-antagonist-p1_ch2	0.58837
Nightmare	0.61±0.02	0.62±0.02	0.64±0.02	0.79±0.02	0.72±0.03	0.76±0.02	0.69±0.02	0.73±0.04	0.71±0.03	0.74±0.03	0.74±0.02	tox21-ppard-bla-antagonist-p1_viability	0.662436
Hepatic necrosis	0.56±0.02	0.58±0.02	0.56±0.03	0.75±0.03	0.72±0.03	0.72±0.02	0.69±0.02	0.71±0.03	0.66±0.03	0.72±0.05	0.72±0.03	tox21-ppard-bla-antagonist-p1_viability	0.573281
Hepatotoxicity	0.61±0.03	0.58±0.04	0.57±0.03	0.79±0.02	0.75±0.03	0.75±0.01	0.70±0.02	0.75±0.01	0.74±0.02	0.77±0.03	0.76±0.02	tox21-pparg-bla-antagonist-p1_ratio	0.594991
Hepatic function abnormal	0.58±0.03	0.55±0.03	0.57±0.02	0.68±0.03	0.62±0.03	0.67±0.02	0.61±0.01	0.65±0.01	0.63±0.02	0.66±0.02	0.63±0.03	tox21-pparg-bla-antagonist-p1_ratio	0.590801
Haemorrhage	0.61±0.03	0.57±0.01	0.57±0.02	0.76±0.02	0.73±0.02	0.74±0.02	0.70±0.02	0.74±0.02	0.70±0.02	0.72±0.02	0.72±0.01	tox21-pparg-bla-antagonist-p1_ratio	0.580818
Cerebrovascular accident	0.55±0.03	0.53±0.02	0.54±0.02	0.73±0.02	0.70±0.02	0.71±0.02	0.65±0.01	0.69±0.01	0.65±0.02	0.68±0.02	0.66±0.04	tox21-pparg-bla-antagonist-p1_ratio	0.573632
Diarrhoea	0.55±0.01	0.56±0.01	0.56±0.02	0.70±0.02	0.63±0.03	0.62±0.02	0.60±0.02	0.63±0.02	0.63±0.01	0.63±0.02	0.63±0.02	tox21-pparg-bla-antagonist-p1_ratio	0.570068
Thrombocytopenia	0.58±0.01	0.57±0.02	0.55±0.02	0.75±0.01	0.71±0.02	0.69±0.02	0.67±0.02	0.69±0.02	0.70±0.01	0.71±0.01	0.71±0.03	tox21-pparg-bla-antagonist-p1_ratio	0.566443
Dysuria	0.54±0.03	0.54±0.02	0.57±0.02	0.66±0.02	0.60±0.02	0.64±0.03	0.59±0.02	0.63±0.02	0.59±0.02	0.62±0.02	0.61±0.02	tox21-pparg-bla-antagonist-p1_ratio	0.56174
Lymphadenopathy	0.56±0.03	0.53±0.03	0.51±0.02	0.69±0.02	0.67±0.02	0.67±0.01	0.60±0.02	0.65±0.01	0.58±0.03	0.63±0.03	0.62±0.03	tox21-rar-agonist-p1_ratio	0.562791
Torsade de pointes	0.58±0.04	0.66±0.03	0.65±0.03	0.81±0.02	0.76±0.05	0.74±0.02	0.71±0.03	0.70±0.03	0.79±0.03	0.81±0.02	0.82±0.04	tox21-rar-antagonist-p2_ratio	0.653426
Cardiovascular disorder	0.50±0.03	0.53±0.03	0.55±0.03	0.69±0.02	0.56±0.05	0.66±0.03	0.57±0.03	0.63±0.03	0.58±0.02	0.61±0.02	0.59±0.03	tox21-rar-antagonist-p2_ratio	0.600408
Electrocardiogram abnormal	0.56±0.01	0.58±0.02	0.58±0.02	0.68±0.02	0.63±0.02	0.66±0.03	0.61±0.02	0.63±0.02	0.66±0.02	0.67±0.02	0.66±0.03	tox21-rar-antagonist-p2_ratio	0.596413
Injection site pain	0.49±0.03	0.54±0.03	0.51±0.03	0.66±0.02	0.62±0.02	0.64±0.03	0.59±0.02	0.61±0.04	0.68±0.03	0.71±0.03	0.68±0.04	tox21-rar-antagonist-p2_ratio	0.573172
Blood potassium decreased	0.54±0.04	0.51±0.03	0.51±0.02	0.60±0.02	0.59±0.03	0.59±0.03	0.53±0.02	0.59±0.04	0.57±0.03	0.59±0.02	0.59±0.04	tox21-rar-antagonist-p2_ratio	0.572481
Thrombophlebitis	0.55±0.02	0.54±0.02	0.51±0.03	0.65±0.02	0.59±0.02	0.60±0.02	0.55±0.02	0.58±0.02	0.55±0.02	0.58±0.02	0.57±0.04	tox21-rar-antagonist-p2_ratio	0.566409
Flushing	0.54±0.03	0.54±0.02	0.55±0.02	0.70±0.02	0.67±0.02	0.66±0.02	0.62±0.02	0.64±0.01	0.59±0.02	0.63±0.03	0.63±0.04	tox21-rar-antagonist-p2_ratio	0.557747
Cardiomyopathy	0.64±0.03	0.60±0.02	0.62±0.03	0.74±0.02	0.68±0.03	0.69±0.02	0.66±0.01	0.71±0.03	0.66±0.02	0.68±0.02	0.71±0.03	tox21-ror-cho-antagonist-p1_ratio	0.636348
Vaginal haemorrhage	0.57±0.04	0.60±0.03	0.60±0.03	0.75±0.02	0.69±0.05	0.70±0.03	0.64±0.03	0.69±0.04	0.61±0.02	0.68±0.03	0.68±0.02	tox21-ror-cho-antagonist-p1_ratio	0.627975
Blood cholesterol increased	0.59±0.04	0.56±0.02	0.56±0.03	0.73±0.02	0.66±0.04	0.66±0.04	0.62±0.03	0.65±0.02	0.62±0.01	0.65±0.02	0.63±0.03	tox21-ror-cho-antagonist-p1_ratio	0.614461
Viral infection	0.57±0.03	0.57±0.02	0.57±0.02	0.71±0.02	0.64±0.03	0.60±0.02	0.58±0.03	0.64±0.02	0.62±0.03	0.64±0.03	0.63±0.02	tox21-ror-cho-antagonist-p1_ratio	0.614084
Urinary incontinence	0.52±0.03	0.55±0.02	0.55±0.02	0.70±0.04	0.67±0.03	0.69±0.03	0.66±0.03	0.67±0.03	0.63±0.02	0.65±0.02	0.67±0.02	tox21-ror-cho-antagonist-p1_ratio	0.604327
Sinusitis	0.58±0.02	0.53±0.02	0.54±0.01	0.64±0.02	0.57±0.05	0.62±0.02	0.54±0.02	0.60±0.02	0.56±0.02	0.60±0.03	0.57±0.02	tox21-ror-cho-antagonist-p1_ratio	0.585902
Neuropathy	0.52±0.03	0.48±0.03	0.56±0.02	0.68±0.03	0.61±0.04	0.64±0.02	0.56±0.01	0.62±0.02	0.60±0.03	0.63±0.01	0.59±0.04	tox21-ror-cho-antagonist-p1_ratio	0.584474
Pain in extremity	0.50±0.02	0.55±0.02	0.55±0.02	0.67±0.02	0.60±0.03	0.64±0.02	0.58±0.02	0.62±0.02	0.60±0.03	0.63±0.02	0.62±0.03	tox21-ror-cho-antagonist-p1_ratio	0.584258
Dehydration	0.50±0.03	0.54±0.02	0.56±0.02	0.69±0.02	0.61±0.04	0.62±0.02	0.56±0.02	0.59±0.02	0.62±0.02	0.62±0.03	0.62±0.03	tox21-ror-cho-antagonist-p1_ratio	0.583858
Liver function test abnormal	0.55±0.02	0.53±0.02	0.56±0.02	0.69±0.02	0.61±0.03	0.65±0.01	0.57±0.02	0.64±0.01	0.60±0.02	0.63±0.02	0.62±0.02	tox21-ror-cho-antagonist-p1_ratio	0.576907
Hypoaesthesia	0.55±0.03	0.54±0.02	0.55±0.02	0.66±0.02	0.59±0.03	0.62±0.01	0.59±0.02	0.61±0.02	0.59±0.01	0.60±0.02	0.58±0.01	tox21-ror-cho-antagonist-p1_ratio	0.574647
White blood cell count decreased	0.53±0.02	0.52±0.03	0.56±0.02	0.68±0.03	0.62±0.03	0.65±0.03	0.57±0.03	0.64±0.03	0.58±0.02	0.60±0.03	0.58±0.02	tox21-ror-cho-antagonist-p1_ratio	0.572393
Back pain	0.54±0.01	0.53±0.02	0.55±0.02	0.66±0.02	0.58±0.03	0.61±0.02	0.55±0.02	0.61±0.02	0.58±0.02	0.61±0.01	0.57±0.02	tox21-ror-cho-antagonist-p1_ratio	0.571232
Abdominal pain	0.55±0.02	0.53±0.02	0.53±0.02	0.70±0.01	0.65±0.03	0.62±0.02	0.59±0.02	0.61±0.01	0.61±0.02	0.64±0.01	0.62±0.03	tox21-ror-cho-antagonist-p1_ratio	0.570617
Atrial fibrillation	0.56±0.03	0.53±0.02	0.55±0.02	0.71±0.02	0.66±0.02	0.68±0.02	0.61±0.02	0.65±0.01	0.62±0.02	0.65±0.01	0.63±0.03	tox21-ror-cho-antagonist-p1_ratio	0.56821
Pneumonia	0.54±0.02	0.51±0.02	0.54±0.02	0.67±0.02	0.61±0.03	0.63±0.02	0.56±0.03	0.62±0.02	0.58±0.02	0.60±0.02	0.57±0.02	tox21-ror-cho-antagonist-p1_ratio	0.563914
Arthralgia	0.56±0.02	0.52±0.02	0.53±0.02	0.69±0.02	0.63±0.03	0.61±0.02	0.53±0.03	0.61±0.02	0.60±0.02	0.63±0.02	0.61±0.03	tox21-ror-cho-antagonist-p1_ratio	0.559612
Dysmenorrhoea	0.58±0.03	0.52±0.02	0.53±0.03	0.65±0.03	0.61±0.03	0.62±0.02	0.57±0.03	0.62±0.02	0.59±0.03	0.63±0.03	0.62±0.04	tox21-rt-viability-hek293-p1_flor_40h_n	0.567901
Dermatitis allergic	0.54±0.03	0.47±0.03	0.56±0.02	0.64±0.03	0.59±0.04	0.58±0.03	0.51±0.01	0.58±0.05	0.58±0.02	0.60±0.02	0.60±0.02	tox21-rt-viability-hek293-p1_glo_0h_n	0.559747
Deep vein thrombosis	0.50±0.05	0.51±0.02	0.57±0.03	0.68±0.03	0.60±0.04	0.66±0.03	0.53±0.03	0.62±0.04	0.58±0.03	0.60±0.02	0.59±0.03	tox21-rt-viability-hek293-p1_glo_16h_n	0.629854
Metrorrhagia	0.61±0.04	0.54±0.02	0.57±0.02	0.70±0.03	0.62±0.03	0.65±0.05	0.55±0.03	0.67±0.04	0.61±0.04	0.65±0.03	0.64±0.04	tox21-rt-viability-hek293-p1_glo_16h_n	0.600442
Cholecystitis	0.50±0.06	0.51±0.03	0.54±0.03	0.68±0.04	0.63±0.02	0.64±0.03	0.57±0.02	0.63±0.03	0.54±0.03	0.56±0.04	0.59±0.04	tox21-rt-viability-hek293-p1_glo_16h_n	0.565443
Embolism	0.60±0.02	0.57±0.03	0.66±0.02	0.80±0.03	0.69±0.04	0.72±0.04	0.63±0.04	0.71±0.04	0.72±0.03	0.75±0.03	0.73±0.03	tox21-rt-viability-hek293-p1_glo_24h_n	0.69762
Cystitis	0.53±0.02	0.56±0.03	0.57±0.02	0.68±0.02	0.62±0.02	0.67±0.02	0.59±0.03	0.65±0.02	0.58±0.02	0.62±0.02	0.63±0.04	tox21-rt-viability-hek293-p1_glo_24h_n	0.588747
Myocardial ischaemia	0.52±0.03	0.55±0.03	0.54±0.02	0.70±0.02	0.69±0.02	0.66±0.04	0.64±0.02	0.65±0.02	0.62±0.03	0.66±0.02	0.64±0.03	tox21-rt-viability-hek293-p1_glo_24h_n	0.570589
Decreased appetite	0.52±0.04	0.53±0.02	0.57±0.02	0.69±0.02	0.65±0.03	0.65±0.03	0.63±0.02	0.66±0.02	0.60±0.03	0.62±0.01	0.61±0.04	tox21-rt-viability-hek293-p1_glo_40h_n	0.582734
Pharyngitis	0.52±0.03	0.53±0.03	0.54±0.01	0.64±0.02	0.60±0.02	0.60±0.02	0.55±0.02	0.60±0.02	0.57±0.02	0.60±0.01	0.57±0.03	tox21-rt-viability-hek293-p1_glo_40h_n	0.566207
Menorrhagia	0.54±0.03	0.56±0.03	0.60±0.02	0.71±0.02	0.65±0.04	0.68±0.03	0.63±0.03	0.65±0.02	0.62±0.03	0.65±0.03	0.64±0.02	tox21-rt-viability-hek293-p1_glo_8h_n	0.619111
Increased appetite	0.59±0.06	0.58±0.03	0.61±0.02	0.71±0.02	0.64±0.04	0.68±0.03	0.60±0.02	0.66±0.04	0.64±0.03	0.69±0.02	0.68±0.02	tox21-rt-viability-hek293-p1_glo_8h_n	0.605304
Hypothyroidism	0.53±0.04	0.52±0.03	0.56±0.02	0.70±0.05	0.63±0.04	0.67±0.04	0.60±0.02	0.64±0.03	0.60±0.03	0.65±0.04	0.69±0.03	tox21-rt-viability-hek293-p1_glo_8h_n	0.590537
Migraine	0.56±0.04	0.55±0.01	0.54±0.01	0.68±0.02	0.61±0.04	0.63±0.02	0.57±0.02	0.62±0.01	0.60±0.02	0.64±0.02	0.60±0.04	tox21-rt-viability-hek293-p1_glo_8h_n	0.575837
Urinary retention	0.61±0.02	0.60±0.01	0.58±0.02	0.77±0.03	0.71±0.03	0.75±0.02	0.71±0.01	0.74±0.01	0.72±0.02	0.74±0.02	0.74±0.03	tox21-rt-viability-hepg2-p1_flor_40h_n	0.596797
Gait disturbance	0.48±0.03	0.54±0.02	0.56±0.03	0.74±0.03	0.70±0.03	0.72±0.02	0.68±0.03	0.70±0.02	0.65±0.03	0.69±0.03	0.69±0.02	tox21-rt-viability-hepg2-p1_flor_40h_n	0.595177
Oral candidiasis	0.60±0.04	0.65±0.03	0.61±0.04	0.79±0.03	0.72±0.03	0.74±0.01	0.69±0.03	0.72±0.03	0.73±0.03	0.76±0.03	0.77±0.03	tox21-rt-viability-hepg2-p1_glo_0h_n	0.626354
Glossitis	0.58±0.05	0.49±0.03	0.47±0.03	0.66±0.04	0.61±0.03	0.64±0.03	0.56±0.03	0.62±0.03	0.55±0.02	0.58±0.03	0.60±0.02	tox21-rxr-bla-agonist-p1_ch2	0.579757
Localised oedema	0.51±0.04	0.50±0.03	0.53±0.03	0.60±0.03	0.56±0.04	0.55±0.02	0.48±0.03	0.53±0.03	0.56±0.03	0.55±0.04	0.54±0.03	tox21-rxr-bla-agonist-p1_ch2	0.559547
Musculoskeletal stiffness	0.53±0.02	0.51±0.03	0.52±0.02	0.68±0.03	0.61±0.04	0.67±0.04	0.57±0.03	0.63±0.02	0.56±0.02	0.58±0.03	0.58±0.03	tox21-vdr-bla-agonist-p1_ch1	0.597121
Upper respiratory tract infection	0.51±0.04	0.51±0.02	0.56±0.01	0.67±0.01	0.58±0.03	0.62±0.02	0.55±0.01	0.61±0.02	0.59±0.02	0.60±0.02	0.56±0.02	tox21-vdr-bla-agonist-p1_ch1	0.589497
Oedema	0.57±0.01	0.55±0.02	0.58±0.01	0.70±0.01	0.63±0.02	0.66±0.01	0.62±0.02	0.67±0.01	0.62±0.02	0.67±0.02	0.66±0.02	tox21-vdr-bla-agonist-p1_ch1	0.588738
Influenza like illness	0.55±0.04	0.51±0.02	0.53±0.01	0.62±0.02	0.58±0.02	0.57±0.03	0.52±0.02	0.57±0.02	0.54±0.03	0.56±0.02	0.55±0.02	tox21-vdr-bla-agonist-p1_ch1	0.556614
Stomach discomfort	0.45±0.04	0.54±0.03	0.49±0.02	0.59±0.03	0.62±0.02	0.57±0.01	0.57±0.03	0.56±0.03	0.59±0.02	0.58±0.02	0.59±0.04	tox21-vdr-bla-agonist-p1_ch1	0.542991
Dysphagia	0.59±0.02	0.60±0.02	0.60±0.01	0.69±0.02	0.63±0.01	0.67±0.03	0.63±0.01	0.65±0.02	0.66±0.02	0.67±0.02	0.66±0.02	tox21-vdr-bla-antagonist-p1_ratio	0.615137
Haemoptysis	0.56±0.03	0.53±0.03	0.59±0.03	0.67±0.02	0.63±0.04	0.64±0.03	0.58±0.03	0.65±0.02	0.57±0.04	0.59±0.03	0.61±0.03	tox21-vdr-bla-antagonist-p1_ratio	0.605253
Supraventricular tachycardia	0.57±0.04	0.54±0.03	0.55±0.02	0.67±0.03	0.65±0.03	0.68±0.04	0.61±0.02	0.63±0.03	0.65±0.02	0.66±0.03	0.64±0.03	tox21-vdr-bla-antagonist-p1_ratio	0.59418
Pleural effusion	0.51±0.05	0.53±0.02	0.56±0.02	0.64±0.03	0.61±0.03	0.65±0.04	0.57±0.03	0.63±0.05	0.58±0.02	0.63±0.03	0.61±0.06	tox21-vdr-bla-antagonist-p1_ratio	0.584867
Respiratory failure	0.56±0.03	0.54±0.03	0.52±0.02	0.59±0.03	0.61±0.02	0.59±0.02	0.54±0.02	0.58±0.03	0.61±0.03	0.60±0.01	0.61±0.03	tox21-vdr-bla-antagonist-p1_ratio	0.571645
Cyanosis	0.52±0.02	0.53±0.02	0.51±0.04	0.67±0.04	0.62±0.02	0.64±0.03	0.59±0.02	0.62±0.02	0.61±0.04	0.61±0.02	0.61±0.03	tox21-vdr-bla-antagonist-p1_ratio	0.563105

## Sheet: Data2
Data S2. Model performance measured by AUC-ROC for each adverse effect observed at therapeutic dose
Adverse Effect	Animal toxicity	Assay	Assay plus DTA	Assay plus Selected DTA	Structure	Structure plus Assay plus Selected DTA	Most predictive DTA	AUC-ROC (Most predictive DTA)
Nephropathy toxic	0.60±0.04	0.54±0.05	0.82±0.04	0.75±0.03	0.86±0.04	0.83±0.03	Anti-BacterialAgents	0.657335
Cholestasis	0.55±0.03	0.53±0.03	0.80±0.04	0.75±0.02	0.79±0.04	0.75±0.03	Anti-BacterialAgents	0.638803
Blood urea increased	0.67±0.02	0.55±0.03	0.78±0.02	0.72±0.02	0.73±0.02	0.71±0.03	Anti-BacterialAgents	0.633741
Drug eruption	0.64±0.03	0.52±0.03	0.79±0.05	0.74±0.03	0.75±0.03	0.76±0.02	Anti-BacterialAgents	0.619673
Vaginal infection	0.69±0.04	0.56±0.02	0.74±0.04	0.68±0.03	0.69±0.03	0.67±0.03	Anti-BacterialAgents	0.610725
Neutropenia	0.60±0.03	0.54±0.02	0.77±0.02	0.71±0.02	0.73±0.02	0.73±0.02	Anti-BacterialAgents	0.608512
Blood alkaline phosphatase increased	0.63±0.02	0.53±0.03	0.72±0.02	0.67±0.02	0.69±0.02	0.69±0.02	Anti-BacterialAgents	0.602371
Eosinophilia	0.58±0.02	0.55±0.02	0.77±0.02	0.72±0.02	0.75±0.02	0.74±0.03	Anti-BacterialAgents	0.60016
Aspartate aminotransferase increased	0.64±0.01	0.51±0.03	0.73±0.03	0.66±0.02	0.68±0.03	0.67±0.02	Anti-BacterialAgents	0.591371
Anaphylactic reaction	0.55±0.03	0.58±0.03	0.72±0.02	0.67±0.02	0.66±0.02	0.67±0.01	Anti-BacterialAgents	0.591291
Rash maculo-papular	0.59±0.02	0.51±0.02	0.73±0.03	0.69±0.03	0.68±0.03	0.66±0.02	Anti-BacterialAgents	0.586536
Blood creatinine increased	0.63±0.03	0.52±0.02	0.75±0.02	0.68±0.02	0.72±0.02	0.70±0.02	Anti-BacterialAgents	0.586532
Hypokalaemia	0.57±0.03	0.57±0.02	0.74±0.02	0.65±0.02	0.71±0.03	0.72±0.02	Anti-BacterialAgents	0.57296
Diplopia	0.53±0.03	0.55±0.02	0.71±0.03	0.66±0.02	0.69±0.02	0.71±0.02	Anticonvulsants	0.577339
Conjunctivitis	0.54±0.02	0.52±0.02	0.61±0.02	0.57±0.02	0.60±0.02	0.62±0.03	Anticonvulsants	0.544986
Orthostatic hypotension	0.57±0.02	0.58±0.03	0.79±0.02	0.75±0.03	0.74±0.03	0.76±0.02	AntihypertensiveAgents	0.613352
Nephritis interstitial	0.64±0.04	0.59±0.04	0.87±0.02	0.82±0.01	0.85±0.02	0.87±0.03	Anti-InflammatoryAgents,Non-Steroidal	0.63465
Renal failure	0.61±0.03	0.60±0.04	0.75±0.03	0.68±0.02	0.74±0.02	0.77±0.02	Anti-InflammatoryAgents,Non-Steroidal	0.599212
Vasculitis	0.62±0.03	0.58±0.03	0.78±0.02	0.73±0.01	0.77±0.03	0.77±0.02	Anti-InflammatoryAgents,Non-Steroidal	0.592323
Aplastic anaemia	0.58±0.03	0.57±0.02	0.80±0.02	0.75±0.02	0.81±0.02	0.81±0.02	Anti-InflammatoryAgents,Non-Steroidal	0.5865
Haemolytic anaemia	0.61±0.03	0.59±0.02	0.77±0.02	0.73±0.02	0.78±0.02	0.79±0.02	Anti-InflammatoryAgents,Non-Steroidal	0.583903
Agranulocytosis	0.59±0.03	0.59±0.02	0.78±0.02	0.72±0.02	0.79±0.02	0.78±0.02	Anti-InflammatoryAgents,Non-Steroidal	0.574661
Mydriasis	0.64±0.03	0.65±0.04	0.83±0.03	0.78±0.02	0.78±0.03	0.82±0.03	CHRM1	0.636391
Atrial fibrillation	0.58±0.03	0.54±0.02	0.70±0.02	0.66±0.03	0.66±0.03	0.69±0.02	CYP2D6	0.582211
Hiccups	0.59±0.03	0.57±0.04	0.79±0.03	0.69±0.04	0.66±0.07	0.69±0.05	CYP3A4	0.618438
Sleep disorder	0.55±0.03	0.61±0.03	0.75±0.04	0.67±0.03	0.69±0.04	0.72±0.02	CYP3A4	0.596256
Amnesia	0.54±0.03	0.52±0.02	0.72±0.03	0.67±0.02	0.71±0.03	0.72±0.03	CYP3A4	0.590877
Muscular weakness	0.54±0.02	0.55±0.03	0.69±0.02	0.60±0.03	0.63±0.02	0.63±0.03	CYP3A4	0.581484
Epistaxis	0.55±0.02	0.53±0.02	0.67±0.03	0.57±0.03	0.62±0.02	0.63±0.03	CYP3A4	0.581484
Depression	0.58±0.01	0.54±0.02	0.67±0.02	0.63±0.02	0.62±0.02	0.64±0.03	CYP3A4	0.57905
Hepatic enzyme increased	0.56±0.04	0.53±0.03	0.66±0.04	0.62±0.04	0.60±0.02	0.62±0.02	CYP3A4	0.576994
Affect lability	0.53±0.04	0.48±0.03	0.68±0.03	0.60±0.05	0.66±0.04	0.65±0.04	CYP3A4	0.574935
Stevens-Johnson syndrome	0.62±0.02	0.53±0.02	0.77±0.03	0.70±0.02	0.70±0.01	0.72±0.02	CYP3A4	0.573046
Erythema multiforme	0.65±0.01	0.56±0.02	0.79±0.03	0.73±0.02	0.71±0.02	0.74±0.01	CYP3A4	0.57302
Pancreatitis	0.61±0.02	0.53±0.02	0.73±0.03	0.62±0.03	0.67±0.04	0.69±0.04	CYP3A4	0.571665
Arthritis	0.52±0.02	0.51±0.03	0.64±0.05	0.58±0.04	0.60±0.03	0.63±0.04	CYP3A4	0.568659
Vertigo	0.55±0.03	0.53±0.01	0.67±0.02	0.61±0.03	0.62±0.02	0.66±0.03	CYP3A4	0.568656
Hypertonia	0.54±0.04	0.49±0.02	0.64±0.04	0.57±0.04	0.60±0.02	0.62±0.04	CYP3A4	0.568013
Pyrexia	0.60±0.02	0.52±0.02	0.66±0.02	0.59±0.01	0.65±0.02	0.64±0.02	CYP3A4	0.556458
Insomnia	0.58±0.02	0.53±0.03	0.67±0.02	0.62±0.01	0.63±0.02	0.64±0.02	CYP3A4	0.555891
Hypotension	0.57±0.02	0.53±0.02	0.70±0.01	0.65±0.01	0.63±0.03	0.67±0.02	CYP3A4	0.554471
Convulsion	0.52±0.02	0.54±0.02	0.72±0.02	0.66±0.02	0.67±0.02	0.69±0.02	CYP3A4	0.553777
Dizziness	0.53±0.01	0.53±0.01	0.66±0.02	0.62±0.02	0.61±0.02	0.64±0.03	CYP3A4	0.550982
Urticaria	0.53±0.02	0.52±0.02	0.66±0.02	0.62±0.02	0.60±0.01	0.63±0.03	CYP3A4	0.549315
Nausea	0.57±0.02	0.50±0.01	0.59±0.03	0.54±0.03	0.59±0.02	0.59±0.01	CYP3A4	0.548151
Arthralgia	0.60±0.02	0.51±0.02	0.65±0.01	0.57±0.02	0.61±0.02	0.63±0.02	CYP3A4	0.542921
Hypersensitivity	0.55±0.01	0.54±0.02	0.66±0.02	0.60±0.01	0.64±0.02	0.63±0.03	CYP3A4	0.538991
Rash	0.59±0.01	0.50±0.02	0.61±0.03	0.56±0.02	0.60±0.01	0.59±0.02	CYP3A4	0.538041
Headache	0.53±0.02	0.52±0.01	0.62±0.02	0.57±0.01	0.57±0.02	0.60±0.02	CYP3A4	0.538012
Dysgeusia	0.53±0.02	0.53±0.02	0.64±0.02	0.55±0.02	0.59±0.03	0.60±0.02	CYP3A4	0.533907
Nervous system disorder	0.62±0.02	0.53±0.05	0.69±0.03	0.62±0.04	0.69±0.03	0.73±0.05	H1-receptorantagonist	0.62274
Coma	0.54±0.04	0.51±0.03	0.68±0.05	0.61±0.03	0.67±0.02	0.67±0.02	H1-receptorantagonist	0.600258
Nightmare	0.60±0.04	0.58±0.02	0.75±0.04	0.66±0.04	0.70±0.04	0.72±0.03	HRH1	0.63386
Photosensitivity allergic reaction	0.64±0.06	0.64±0.03	0.82±0.04	0.79±0.02	0.80±0.03	0.82±0.04	Pathway: Arachidonic acid metabolism	0.713882
Peptic ulcer	0.67±0.05	0.68±0.04	0.84±0.03	0.82±0.03	0.80±0.03	0.85±0.03	Pathway: Arachidonic acid metabolism	0.680672
Skin reaction	0.57±0.02	0.58±0.02	0.74±0.02	0.69±0.01	0.73±0.02	0.77±0.03	Pathway: Arachidonic acid metabolism	0.621824
Palpitations	0.58±0.02	0.54±0.02	0.76±0.02	0.70±0.02	0.69±0.01	0.73±0.03	Pathway: cGMP-PKG signaling pathway	0.600102
Rhinitis	0.54±0.04	0.50±0.02	0.58±0.02	0.53±0.03	0.56±0.02	0.56±0.04	Pathway: cGMP-PKG signaling pathway	0.544752
Ventricular tachycardia	0.61±0.03	0.56±0.04	0.71±0.04	0.70±0.02	0.70±0.02	0.71±0.02	Pathway: cAMP signaling pathway	0.639424
Hypoglycaemia	0.55±0.02	0.53±0.03	0.73±0.01	0.62±0.03	0.71±0.02	0.74±0.02	Pathway: cAMP signaling pathway	0.579592
Abnormal behaviour	0.53±0.03	0.62±0.05	0.83±0.03	0.79±0.03	0.71±0.04	0.81±0.02	Pathway: Neuroactive ligand-receptor interaction	0.639367
Sedation	0.64±0.03	0.60±0.03	0.86±0.02	0.83±0.01	0.79±0.02	0.85±0.02	Pathway: Neuroactive ligand-receptor interaction	0.637635
Euphoric mood	0.56±0.04	0.59±0.03	0.82±0.02	0.75±0.02	0.74±0.03	0.79±0.03	Pathway: Neuroactive ligand-receptor interaction	0.611535
Tachycardia	0.62±0.02	0.54±0.01	0.71±0.02	0.68±0.02	0.67±0.02	0.70±0.01	Pathway: Neuroactive ligand-receptor interaction	0.595933
Hallucination	0.50±0.01	0.56±0.02	0.74±0.02	0.68±0.01	0.69±0.02	0.70±0.03	Pathway: Neuroactive ligand-receptor interaction	0.588485
Agitation	0.59±0.02	0.58±0.03	0.77±0.02	0.74±0.01	0.70±0.02	0.74±0.03	Pathway: Neuroactive ligand-receptor interaction	0.584378
Atrioventricular block	0.60±0.03	0.63±0.03	0.81±0.02	0.77±0.03	0.80±0.02	0.83±0.02	Pathway: Adrenergic signaling in cardiomyocytes	0.681156
Cardiac failure	0.55±0.03	0.53±0.03	0.66±0.03	0.67±0.03	0.62±0.04	0.66±0.03	Pathway: Adrenergic signaling in cardiomyocytes	0.625699
Bradycardia	0.59±0.02	0.51±0.03	0.75±0.02	0.73±0.01	0.66±0.02	0.72±0.02	Pathway: Adrenergic signaling in cardiomyocytes	0.591215
Disorientation	0.46±0.03	0.59±0.03	0.69±0.04	0.63±0.03	0.69±0.03	0.69±0.03	Pathway: Adrenergic signaling in cardiomyocytes	0.573754
Visual disturbance	0.51±0.01	0.56±0.02	0.68±0.02	0.64±0.01	0.64±0.02	0.67±0.03	Pathway: Adrenergic signaling in cardiomyocytes	0.572901
Gastric ulcer	0.68±0.04	0.62±0.05	0.82±0.01	0.79±0.02	0.76±0.03	0.80±0.03	Pathway: VEGF signaling pathway	0.663498
Hyperkalaemia	0.63±0.03	0.58±0.03	0.78±0.02	0.73±0.03	0.74±0.02	0.79±0.03	Pathway: VEGF signaling pathway	0.644938
Hepatotoxicity	0.63±0.03	0.58±0.02	0.76±0.02	0.74±0.02	0.78±0.04	0.78±0.02	Pathway: VEGF signaling pathway	0.611631
Blood creatine phosphokinase increased	0.50±0.02	0.58±0.03	0.74±0.03	0.67±0.02	0.67±0.04	0.73±0.04	Pathway: Gap junction	0.62265
Melaena	0.68±0.03	0.63±0.03	0.76±0.03	0.74±0.02	0.71±0.03	0.73±0.04	Pathway: Serotonergic synapse	0.65905
Mania	0.53±0.02	0.64±0.05	0.85±0.03	0.75±0.03	0.76±0.04	0.82±0.03	Pathway: Serotonergic synapse	0.648256
Abnormal dreams	0.58±0.02	0.56±0.03	0.76±0.04	0.70±0.02	0.72±0.02	0.76±0.02	Pathway: Serotonergic synapse	0.620176
Cardiac failure congestive	0.61±0.03	0.52±0.03	0.70±0.04	0.65±0.03	0.60±0.03	0.72±0.04	Pathway: Serotonergic synapse	0.612207
Increased appetite	0.60±0.03	0.59±0.03	0.66±0.04	0.62±0.04	0.67±0.05	0.71±0.04	Pathway: Serotonergic synapse	0.611566
Salivary hypersecretion	0.58±0.04	0.55±0.03	0.76±0.02	0.70±0.03	0.72±0.04	0.75±0.02	Pathway: Serotonergic synapse	0.603408
Pollakiuria	0.58±0.02	0.56±0.03	0.69±0.03	0.65±0.03	0.65±0.03	0.67±0.03	Pathway: Serotonergic synapse	0.602819
Coordination abnormal	0.57±0.02	0.55±0.02	0.76±0.02	0.70±0.02	0.68±0.02	0.72±0.02	Pathway: Serotonergic synapse	0.60065
Gastritis	0.57±0.02	0.52±0.03	0.69±0.03	0.63±0.02	0.60±0.02	0.66±0.03	Pathway: Serotonergic synapse	0.59883
Thirst	0.52±0.04	0.50±0.03	0.63±0.03	0.59±0.03	0.59±0.03	0.61±0.04	Pathway: Serotonergic synapse	0.590369
Eye pain	0.55±0.04	0.53±0.03	0.68±0.04	0.56±0.02	0.63±0.02	0.64±0.03	Pathway: Serotonergic synapse	0.588216
Tinnitus	0.51±0.02	0.54±0.02	0.70±0.03	0.65±0.02	0.67±0.01	0.70±0.02	Pathway: Serotonergic synapse	0.587724
Polyuria	0.53±0.04	0.45±0.02	0.66±0.05	0.57±0.03	0.61±0.03	0.63±0.03	Pathway: Serotonergic synapse	0.587549
Paraesthesia	0.54±0.02	0.51±0.03	0.69±0.02	0.62±0.02	0.65±0.02	0.67±0.03	Pathway: Serotonergic synapse	0.582808
Confusional state	0.54±0.02	0.55±0.02	0.71±0.01	0.66±0.02	0.66±0.03	0.69±0.02	Pathway: Serotonergic synapse	0.580993
Photosensitivity reaction	0.58±0.02	0.56±0.01	0.77±0.03	0.66±0.03	0.72±0.03	0.73±0.02	Pathway: Serotonergic synapse	0.577916
Syncope	0.55±0.03	0.52±0.02	0.69±0.02	0.65±0.02	0.63±0.02	0.67±0.02	Pathway: Serotonergic synapse	0.57773
Dermatitis exfoliative	0.58±0.03	0.56±0.02	0.69±0.03	0.61±0.03	0.70±0.02	0.72±0.04	Pathway: Serotonergic synapse	0.5754
Anxiety	0.56±0.02	0.52±0.02	0.71±0.02	0.67±0.02	0.65±0.02	0.68±0.02	Pathway: Serotonergic synapse	0.574937
Tremor	0.53±0.03	0.57±0.02	0.76±0.02	0.71±0.02	0.73±0.02	0.75±0.01	Pathway: Serotonergic synapse	0.5742
Face oedema	0.56±0.02	0.52±0.03	0.66±0.01	0.56±0.03	0.66±0.03	0.64±0.04	Pathway: Serotonergic synapse	0.57144
Somnolence	0.57±0.02	0.55±0.02	0.71±0.01	0.68±0.02	0.67±0.02	0.70±0.02	Pathway: Serotonergic synapse	0.570611
Hypertension	0.60±0.02	0.55±0.02	0.69±0.02	0.64±0.02	0.67±0.02	0.70±0.02	Pathway: Serotonergic synapse	0.569357
Vision blurred	0.61±0.02	0.52±0.02	0.73±0.02	0.68±0.02	0.70±0.01	0.74±0.01	Pathway: Serotonergic synapse	0.568084
Hyperhidrosis	0.54±0.01	0.52±0.03	0.68±0.02	0.61±0.02	0.63±0.02	0.65±0.02	Pathway: Serotonergic synapse	0.557898
Dyspepsia	0.55±0.02	0.56±0.03	0.67±0.02	0.60±0.02	0.63±0.01	0.64±0.01	Pathway: Serotonergic synapse	0.547539
Dystonia	0.63±0.03	0.67±0.04	0.87±0.03	0.85±0.03	0.78±0.04	0.85±0.03	Pathway: Dopaminergic synapse	0.654731
Urinary incontinence	0.51±0.02	0.59±0.03	0.72±0.05	0.70±0.03	0.69±0.03	0.72±0.03	Pathway: Dopaminergic synapse	0.62146
Cardiac arrest	0.58±0.02	0.52±0.03	0.71±0.02	0.63±0.02	0.67±0.02	0.69±0.03	Pathway: Dopaminergic synapse	0.591834
Psychotic disorder	0.53±0.02	0.57±0.03	0.75±0.02	0.69±0.02	0.70±0.02	0.74±0.03	Pathway: Dopaminergic synapse	0.578643
Memory impairment	0.56±0.02	0.57±0.02	0.82±0.02	0.71±0.02	0.70±0.03	0.76±0.03	Pathway: Taste transduction	0.624651
Photophobia	0.52±0.03	0.47±0.02	0.66±0.05	0.62±0.02	0.67±0.02	0.68±0.03	Pathway: Taste transduction	0.587453
Circulatory collapse	0.54±0.02	0.54±0.03	0.64±0.02	0.58±0.02	0.63±0.03	0.65±0.03	Pathway: Taste transduction	0.580988
Electrocardiogram QT prolonged	0.60±0.03	0.61±0.03	0.81±0.03	0.71±0.04	0.81±0.03	0.81±0.03	Pathway: Inflammatory mediator regulation of TRP channels	0.640526
Irritability	0.46±0.03	0.56±0.03	0.73±0.04	0.69±0.03	0.66±0.02	0.69±0.02	Pathway: Inflammatory mediator regulation of TRP channels	0.600452
Renal function test abnormal	0.64±0.02	0.64±0.03	0.84±0.02	0.78±0.03	0.81±0.03	0.86±0.03	Pathway: Oxytocin signaling pathway	0.672161
Gastrointestinal haemorrhage	0.60±0.02	0.60±0.03	0.75±0.02	0.70±0.02	0.70±0.02	0.74±0.03	Pathway: Oxytocin signaling pathway	0.637728
Abdominal pain upper	0.61±0.02	0.58±0.02	0.77±0.03	0.72±0.02	0.72±0.02	0.74±0.03	Pathway: Oxytocin signaling pathway	0.61938
Oesophagitis	0.65±0.03	0.58±0.03	0.79±0.03	0.73±0.01	0.75±0.02	0.78±0.04	Pathway: Regulation of lipolysis in adipocytes	0.646682
Bronchospasm	0.57±0.02	0.52±0.03	0.73±0.02	0.66±0.02	0.70±0.03	0.72±0.02	Pathway: Regulation of lipolysis in adipocytes	0.597013
Angina pectoris	0.57±0.03	0.50±0.02	0.73±0.03	0.69±0.02	0.70±0.02	0.73±0.02	Pathway: Renin secretion	0.613469
Cerebrovascular accident	0.55±0.03	0.53±0.02	0.72±0.02	0.71±0.02	0.68±0.02	0.70±0.02	Pathway: Renin secretion	0.597865
Respiratory depression	0.55±0.03	0.51±0.05	0.78±0.03	0.71±0.04	0.79±0.03	0.81±0.03	Pathway: Morphine addiction	0.62805
Haemorrhage	0.65±0.03	0.59±0.02	0.79±0.02	0.74±0.02	0.75±0.02	0.77±0.02	Pathway: Pathways in cancer	0.594545
Hyponatraemia	0.61±0.04	0.57±0.02	0.78±0.02	0.69±0.03	0.76±0.02	0.77±0.03	Pathway: MicroRNAs in cancer	0.61933
Rectal haemorrhage	0.63±0.05	0.56±0.02	0.76±0.04	0.73±0.03	0.71±0.04	0.73±0.05	penicillin binding proteins inhibitor	0.63974
Colitis	0.64±0.02	0.51±0.03	0.75±0.04	0.70±0.02	0.71±0.03	0.71±0.04	penicillin binding proteins inhibitor	0.631123
Electrolyte imbalance	0.56±0.03	0.63±0.06	0.84±0.03	0.80±0.04	0.80±0.03	0.82±0.04	penicillin binding proteins inhibitor	0.626374
Anaphylactic shock	0.64±0.01	0.65±0.03	0.77±0.03	0.74±0.03	0.80±0.03	0.79±0.03	penicillin binding proteins inhibitor	0.623926
Pancytopenia	0.58±0.01	0.51±0.04	0.76±0.03	0.70±0.02	0.74±0.03	0.74±0.03	penicillin binding proteins inhibitor	0.606696
Leukocytosis	0.59±0.02	0.56±0.03	0.74±0.02	0.69±0.03	0.70±0.03	0.69±0.02	penicillin binding proteins inhibitor	0.604564
Renal failure acute	0.57±0.03	0.54±0.03	0.74±0.04	0.71±0.03	0.71±0.02	0.72±0.03	penicillin binding proteins inhibitor	0.601367
Dermatitis bullous	0.62±0.02	0.49±0.03	0.76±0.03	0.70±0.03	0.73±0.03	0.73±0.03	penicillin binding proteins inhibitor	0.59643
Eczema	0.60±0.03	0.56±0.02	0.70±0.03	0.64±0.03	0.65±0.04	0.65±0.03	penicillin binding proteins inhibitor	0.579721
Asthma	0.54±0.03	0.50±0.02	0.66±0.03	0.61±0.03	0.66±0.02	0.67±0.03	penicillin binding proteins inhibitor	0.570339
Leukopenia	0.63±0.01	0.50±0.02	0.71±0.01	0.61±0.01	0.67±0.02	0.67±0.03	penicillin binding proteins inhibitor	0.543268
Fatigue	0.56±0.01	0.51±0.02	0.66±0.02	0.63±0.02	0.61±0.02	0.62±0.03	tox21-ahr-p1_viability	0.556811
Urinary retention	0.62±0.02	0.61±0.02	0.78±0.02	0.74±0.03	0.76±0.02	0.78±0.02	tox21-ap1-agonist-p1_ch2	0.611031
Restlessness	0.60±0.02	0.59±0.03	0.78±0.03	0.70±0.02	0.74±0.03	0.78±0.02	tox21-ap1-agonist-p1_ch2	0.579452
Hepatocellular damage	0.61±0.02	0.55±0.04	0.70±0.04	0.63±0.04	0.70±0.05	0.71±0.03	tox21-ar-bla-agonist-p1_ch2	0.61747
Ecchymosis	0.59±0.01	0.55±0.03	0.68±0.04	0.59±0.03	0.65±0.03	0.70±0.03	tox21-ar-bla-agonist-p1_ch2	0.60994
Nervousness	0.53±0.03	0.55±0.02	0.68±0.02	0.63±0.03	0.60±0.03	0.64±0.03	tox21-ar-bla-agonist-p1_ch2	0.574023
Encephalopathy	0.60±0.03	0.56±0.04	0.71±0.05	0.59±0.04	0.76±0.03	0.74±0.04	tox21-ar-bla-agonist-p1_ratio	0.629123
Lethargy	0.56±0.04	0.59±0.03	0.65±0.04	0.62±0.03	0.64±0.03	0.65±0.04	tox21-ar-bla-agonist-p1_ratio	0.577008
Haematuria	0.57±0.02	0.52±0.03	0.68±0.03	0.60±0.02	0.63±0.02	0.66±0.01	tox21-are-bla-p1_ratio	0.566575
Acne	0.63±0.02	0.61±0.03	0.68±0.04	0.67±0.02	0.67±0.03	0.71±0.03	tox21-ar-mda-kb2-luc-agonist-p1_ratio	0.64172
Anaphylactoid reaction	0.51±0.04	0.55±0.02	0.73±0.02	0.60±0.02	0.72±0.02	0.72±0.04	tox21-ar-mda-kb2-luc-agonist-p1_ratio	0.571675
Dysphagia	0.61±0.03	0.60±0.02	0.66±0.03	0.66±0.02	0.69±0.02	0.70±0.03	tox21-ar-mda-kb2-luc-antagonist-p1_ratio	0.640777
Vomiting	0.53±0.01	0.53±0.02	0.62±0.02	0.57±0.02	0.59±0.01	0.60±0.01	tox21-ar-mda-kb2-luc-antagonist-p1_ratio	0.580475
Arrhythmia	0.59±0.02	0.55±0.02	0.71±0.02	0.67±0.02	0.68±0.01	0.70±0.02	tox21-ar-mda-kb2-luc-antagonist-p1_ratio	0.568208
Diarrhoea	0.55±0.01	0.56±0.02	0.66±0.02	0.61±0.01	0.65±0.01	0.66±0.02	tox21-ar-mda-kb2-luc-antagonist-p1_ratio	0.560631
Weight decreased	0.52±0.04	0.53±0.03	0.61±0.04	0.58±0.02	0.60±0.04	0.63±0.03	tox21-ar-mda-kb2-luc-antagonist-p2_ratio	0.594953
Liver function test abnormal	0.52±0.03	0.51±0.02	0.60±0.04	0.57±0.02	0.60±0.02	0.62±0.03	tox21-ar-mda-kb2-luc-antagonist-p2_viability	0.552411
Bone marrow failure	0.60±0.02	0.59±0.03	0.83±0.02	0.75±0.02	0.74±0.02	0.76±0.03	tox21-car-antagonist-p1_ratio	0.681029
Neuropathy peripheral	0.59±0.03	0.51±0.02	0.73±0.04	0.64±0.02	0.66±0.03	0.69±0.03	tox21-car-antagonist-p1_ratio	0.578413
Gynaecomastia	0.60±0.02	0.64±0.02	0.72±0.04	0.67±0.04	0.69±0.03	0.72±0.03	tox21-dt40-p1_657	0.723199
Alopecia	0.59±0.02	0.55±0.02	0.64±0.02	0.60±0.02	0.62±0.02	0.66±0.02	tox21-dt40-p1_657	0.632996
Malaise	0.59±0.01	0.57±0.02	0.66±0.02	0.61±0.01	0.65±0.02	0.66±0.03	tox21-er-bla-agonist-p2_ch1	0.566797
Mouth ulceration	0.53±0.02	0.52±0.03	0.59±0.03	0.56±0.04	0.56±0.04	0.59±0.03	tox21-er-bla-antagonist-p1_ratio	0.5831
Anorexia	0.55±0.01	0.52±0.02	0.61±0.02	0.58±0.02	0.62±0.02	0.65±0.01	tox21-er-bla-antagonist-p1_ratio	0.577719
Myalgia	0.54±0.03	0.53±0.01	0.61±0.03	0.54±0.02	0.61±0.02	0.63±0.02	tox21-er-bla-antagonist-p1_ratio	0.572796
Hepatitis	0.54±0.02	0.56±0.01	0.70±0.02	0.68±0.02	0.67±0.03	0.69±0.02	tox21-er-bla-antagonist-p1_ratio	0.572241
Deafness	0.52±0.05	0.51±0.03	0.66±0.03	0.60±0.03	0.65±0.02	0.64±0.04	tox21-er-bla-antagonist-p1_ratio	0.565752
Thrombocytopenia	0.58±0.02	0.55±0.02	0.74±0.02	0.68±0.02	0.72±0.01	0.73±0.02	tox21-er-bla-antagonist-p1_ratio	0.555026
Hepatic necrosis	0.54±0.04	0.53±0.03	0.74±0.04	0.67±0.03	0.69±0.04	0.73±0.03	tox21-er-bla-antagonist-p1_viability	0.585102
Blood bilirubin increased	0.61±0.03	0.52±0.02	0.74±0.03	0.65±0.02	0.72±0.04	0.71±0.03	tox21-er-luc-bg1-4e2-antagonist-p1_ratio	0.596678
Electrocardiogram abnormal	0.56±0.03	0.56±0.03	0.61±0.04	0.59±0.04	0.69±0.02	0.68±0.04	tox21-er-luc-bg1-4e2-antagonist-p1_ratio	0.585473
Jaundice	0.55±0.03	0.57±0.03	0.74±0.02	0.67±0.02	0.72±0.02	0.73±0.02	tox21-er-luc-bg1-4e2-antagonist-p1_ratio	0.563324
Dyspnoea	0.53±0.02	0.52±0.03	0.66±0.01	0.59±0.02	0.62±0.01	0.62±0.02	tox21-er-luc-bg1-4e2-antagonist-p1_ratio	0.548123
Pulmonary oedema	0.51±0.03	0.52±0.03	0.66±0.03	0.60±0.03	0.62±0.02	0.64±0.04	tox21-er-luc-bg1-4e2-antagonist-p1_viability	0.565975
Urinary tract infection	0.49±0.02	0.50±0.03	0.59±0.04	0.54±0.02	0.53±0.02	0.54±0.04	tox21-err-p1_viability	0.557102
Hepatic function abnormal	0.59±0.05	0.54±0.02	0.63±0.02	0.62±0.03	0.62±0.04	0.61±0.03	tox21-esre-bla-p1_viability	0.578975
Skin discolouration	0.56±0.02	0.59±0.03	0.69±0.06	0.68±0.05	0.68±0.04	0.73±0.04	tox21-fxr-bla-agonist-p2_viability	0.650556
Dehydration	0.53±0.03	0.56±0.02	0.63±0.04	0.59±0.02	0.63±0.04	0.66±0.04	tox21-fxr-bla-agonist-p2_viability	0.617348
Dry mouth	0.62±0.02	0.58±0.02	0.73±0.02	0.70±0.03	0.73±0.02	0.75±0.01	tox21-fxr-bla-agonist-p2_viability	0.581884
Transaminases increased	0.55±0.02	0.56±0.03	0.73±0.02	0.69±0.01	0.66±0.02	0.70±0.02	tox21-fxr-bla-agonist-p2_viability	0.565292
Death	0.53±0.02	0.55±0.03	0.56±0.02	0.55±0.03	0.57±0.02	0.58±0.02	tox21-fxr-bla-antagonist-p1_ratio	0.593491
Dysuria	0.56±0.03	0.51±0.03	0.63±0.02	0.57±0.02	0.62±0.03	0.63±0.03	tox21-fxr-bla-antagonist-p1_viability	0.573733
Libido decreased	0.57±0.02	0.59±0.03	0.78±0.03	0.71±0.02	0.68±0.03	0.75±0.02	tox21-gh3-tre-antagonist-p1_ratio	0.61063
Constipation	0.57±0.01	0.59±0.01	0.69±0.02	0.64±0.03	0.68±0.02	0.69±0.02	tox21-gh3-tre-antagonist-p1_ratio	0.600463
Erectile dysfunction	0.55±0.02	0.60±0.02	0.78±0.02	0.74±0.02	0.69±0.04	0.75±0.01	tox21-gh3-tre-antagonist-p1_ratio	0.587745
Anaemia	0.57±0.02	0.53±0.02	0.65±0.03	0.58±0.03	0.63±0.01	0.66±0.01	tox21-gh3-tre-antagonist-p1_ratio	0.561183
Asthenia	0.53±0.03	0.55±0.02	0.66±0.02	0.61±0.02	0.62±0.02	0.64±0.02	tox21-gh3-tre-antagonist-p1_ratio	0.547892
Dyskinesia	0.65±0.01	0.69±0.03	0.86±0.03	0.83±0.02	0.81±0.03	0.86±0.03	tox21-gh3-tre-antagonist-p1_viability	0.66449
Weight increased	0.58±0.01	0.61±0.02	0.71±0.02	0.63±0.03	0.74±0.02	0.76±0.02	tox21-gh3-tre-antagonist-p1_viability	0.646148
Nasal congestion	0.57±0.04	0.57±0.03	0.71±0.02	0.71±0.02	0.67±0.04	0.70±0.03	tox21-gh3-tre-antagonist-p1_viability	0.618754
Dysarthria	0.57±0.03	0.57±0.03	0.78±0.03	0.74±0.03	0.71±0.03	0.76±0.03	tox21-gh3-tre-antagonist-p1_viability	0.604833
Cataract	0.57±0.02	0.61±0.03	0.74±0.02	0.67±0.03	0.72±0.04	0.78±0.04	tox21-gr-hela-bla-agonist-p1_ch1	0.698933
Amenorrhoea	0.56±0.02	0.61±0.04	0.79±0.03	0.72±0.03	0.79±0.04	0.84±0.02	tox21-gr-hela-bla-agonist-p1_ch1	0.683538
Menstrual disorder	0.60±0.03	0.60±0.04	0.71±0.03	0.64±0.04	0.75±0.03	0.77±0.03	tox21-gr-hela-bla-agonist-p1_ch1	0.655265
Myopathy	0.55±0.03	0.61±0.05	0.78±0.02	0.67±0.04	0.71±0.04	0.73±0.02	tox21-gr-hela-bla-agonist-p1_ch1	0.642242
Dermatitis	0.56±0.03	0.55±0.02	0.66±0.04	0.60±0.03	0.68±0.02	0.68±0.03	tox21-gr-hela-bla-agonist-p1_ch1	0.613759
Dry skin	0.56±0.02	0.58±0.02	0.64±0.04	0.61±0.04	0.63±0.02	0.67±0.02	tox21-gr-hela-bla-agonist-p1_ch1	0.613311
Sexual dysfunction	0.54±0.03	0.61±0.04	0.85±0.02	0.72±0.05	0.78±0.03	0.83±0.03	tox21-gr-hela-bla-agonist-p1_ch1	0.605783
Nephrolithiasis	0.59±0.03	0.61±0.04	0.75±0.04	0.65±0.03	0.73±0.04	0.73±0.03	tox21-gr-hela-bla-agonist-p1_ch1	0.596953
Dermatitis contact	0.57±0.02	0.58±0.03	0.74±0.03	0.66±0.03	0.69±0.03	0.70±0.04	tox21-gr-hela-bla-agonist-p1_ch1	0.595836
Purpura	0.54±0.02	0.55±0.03	0.76±0.03	0.65±0.03	0.69±0.02	0.72±0.02	tox21-gr-hela-bla-agonist-p1_ch1	0.578142
Erythema	0.56±0.02	0.52±0.02	0.64±0.04	0.55±0.02	0.63±0.01	0.63±0.02	tox21-gr-hela-bla-agonist-p1_ch1	0.555958
Burning sensation	0.56±0.02	0.60±0.03	0.65±0.03	0.62±0.02	0.67±0.02	0.67±0.04	tox21-gr-hela-bla-agonist-p1_ratio	0.665373
Infection	0.60±0.02	0.61±0.02	0.67±0.02	0.62±0.02	0.68±0.03	0.67±0.02	tox21-gr-hela-bla-agonist-p1_ratio	0.632445
Hyperglycaemia	0.54±0.03	0.55±0.01	0.74±0.01	0.61±0.03	0.69±0.02	0.72±0.03	tox21-gr-hela-bla-agonist-p1_ratio	0.591526
Pruritus	0.59±0.01	0.55±0.02	0.65±0.02	0.59±0.02	0.61±0.02	0.62±0.02	tox21-gr-hela-bla-agonist-p1_ratio	0.547119
Muscle spasms	0.53±0.02	0.51±0.03	0.70±0.02	0.65±0.02	0.63±0.03	0.65±0.02	tox21-gr-hela-bla-antagonist-p1_ratio	0.556376
Pain	0.53±0.02	0.54±0.02	0.57±0.02	0.53±0.02	0.55±0.02	0.55±0.02	tox21-mitotox-p1_ratio	0.537702
Abdominal discomfort	0.57±0.03	0.53±0.02	0.70±0.03	0.59±0.02	0.66±0.02	0.64±0.02	tox21-p53-bla-p1_ch2	0.567775
Viral infection	0.63±0.02	0.60±0.02	0.69±0.03	0.60±0.03	0.68±0.04	0.68±0.03	tox21-p53-bla-p1_ratio	0.666621
Hyperuricaemia	0.62±0.03	0.56±0.02	0.80±0.04	0.63±0.03	0.73±0.03	0.76±0.03	tox21-p53-bla-p1_ratio	0.6476
Stomatitis	0.57±0.01	0.54±0.02	0.75±0.03	0.69±0.03	0.67±0.03	0.69±0.02	tox21-p53-bla-p1_ratio	0.586104
Alanine aminotransferase increased	0.62±0.02	0.51±0.03	0.69±0.02	0.63±0.02	0.68±0.02	0.66±0.02	tox21-pgc-err-p1_ratio	0.577495
Chills	0.52±0.02	0.53±0.01	0.61±0.04	0.57±0.02	0.63±0.03	0.63±0.02	tox21-pgc-err-p1_ratio	0.56242
Rhabdomyolysis	0.53±0.04	0.57±0.03	0.71±0.04	0.62±0.04	0.63±0.04	0.71±0.03	tox21-pgc-err-p1_viability	0.618697
Jaundice cholestatic	0.57±0.02	0.56±0.03	0.74±0.04	0.64±0.03	0.73±0.03	0.74±0.04	tox21-ppard-bla-agonist-p1_viability	0.623693
Influenza	0.54±0.03	0.55±0.03	0.58±0.03	0.55±0.02	0.57±0.02	0.59±0.04	tox21-pparg-bla-agonist-p1_ch1	0.573718
Lymphadenopathy	0.57±0.03	0.48±0.03	0.67±0.03	0.59±0.02	0.61±0.02	0.65±0.03	tox21-rar-agonist-p1_ratio	0.569794
Injection site pain	0.48±0.03	0.53±0.04	0.64±0.04	0.58±0.04	0.68±0.03	0.70±0.03	tox21-rar-antagonist-p2_ratio	0.58921
Cough	0.54±0.02	0.52±0.02	0.60±0.03	0.55±0.02	0.62±0.02	0.62±0.01	tox21-rar-antagonist-p2_ratio	0.559909
Upper respiratory tract infection	0.50±0.05	0.50±0.02	0.56±0.03	0.52±0.02	0.58±0.03	0.54±0.05	tox21-ror-cho-antagonist-p1_ratio	0.585356
Pneumonia	0.55±0.03	0.51±0.04	0.60±0.05	0.55±0.03	0.56±0.04	0.57±0.04	tox21-ror-cho-antagonist-p1_ratio	0.57666
Abdominal pain	0.53±0.02	0.52±0.02	0.64±0.03	0.57±0.02	0.62±0.02	0.64±0.03	tox21-ror-cho-antagonist-p1_ratio	0.557716
Oedema peripheral	0.55±0.02	0.56±0.02	0.63±0.02	0.59±0.02	0.63±0.03	0.62±0.02	tox21-rt-viability-hek293-p1_glo_16h_n	0.600866
Myocardial infarction	0.57±0.03	0.49±0.03	0.67±0.03	0.60±0.02	0.62±0.03	0.64±0.04	tox21-rt-viability-hek293-p1_glo_24h_n	0.57002
Pharyngitis	0.55±0.02	0.56±0.02	0.56±0.02	0.54±0.03	0.57±0.02	0.57±0.02	tox21-rt-viability-hek293-p1_glo_40h_n	0.588768
Sinusitis	0.55±0.02	0.50±0.03	0.55±0.03	0.51±0.04	0.56±0.04	0.55±0.03	tox21-rt-viability-hek293-p1_glo_40h_n	0.583781
Back pain	0.54±0.04	0.50±0.02	0.57±0.02	0.53±0.03	0.58±0.02	0.57±0.03	tox21-rt-viability-hek293-p1_glo_40h_n	0.572907
Migraine	0.57±0.04	0.55±0.03	0.61±0.07	0.58±0.03	0.59±0.03	0.62±0.04	tox21-rt-viability-hek293-p1_glo_8h_n	0.592282
Hypoaesthesia	0.52±0.03	0.54±0.03	0.63±0.03	0.59±0.02	0.60±0.02	0.61±0.02	tox21-rt-viability-hek293-p1_glo_8h_n	0.556097
Abdominal distension	0.60±0.03	0.57±0.03	0.70±0.02	0.58±0.04	0.63±0.03	0.65±0.02	tox21-rt-viability-hepg2-p1_glo_0h_n	0.593429
Hepatic failure	0.61±0.02	0.55±0.03	0.70±0.04	0.64±0.03	0.66±0.03	0.71±0.03	tox21-rt-viability-hepg2-p1_glo_0h_n	0.59001
Toxic epidermal necrolysis	0.61±0.03	0.55±0.03	0.79±0.02	0.73±0.02	0.74±0.01	0.76±0.03	tox21-rxr-bla-agonist-p1_ch2	0.56986
Flatulence	0.54±0.02	0.53±0.02	0.66±0.02	0.58±0.02	0.58±0.02	0.63±0.01	tox21-rxr-bla-agonist-p1_ch2	0.560368
Angioedema	0.62±0.02	0.57±0.02	0.75±0.03	0.68±0.02	0.67±0.02	0.70±0.02	tox21-rxr-bla-agonist-p1_ch2	0.557246
Flushing	0.51±0.03	0.54±0.02	0.66±0.02	0.61±0.02	0.62±0.02	0.63±0.03	tox21-rxr-bla-agonist-p1_ch2	0.55631
Gastrointestinal disorder	0.48±0.02	0.52±0.01	0.59±0.02	0.56±0.02	0.58±0.03	0.59±0.03	tox21-rxr-bla-agonist-p1_ratio	0.552708
Chest pain	0.54±0.02	0.50±0.02	0.63±0.02	0.60±0.01	0.62±0.03	0.63±0.02	tox21-tshr-agonist-p1_ch1	0.554688
Gastroenteritis	0.54±0.03	0.53±0.03	0.65±0.06	0.59±0.03	0.61±0.05	0.67±0.02	tox21-vdr-bla-agonist-p1_ch1	0.584642
Oedema	0.57±0.01	0.55±0.02	0.66±0.02	0.64±0.02	0.66±0.02	0.69±0.02	tox21-vdr-bla-agonist-p1_ch1	0.581305
Bronchitis	0.50±0.04	0.53±0.02	0.58±0.03	0.54±0.03	0.53±0.03	0.56±0.03	tox21-vdr-bla-agonist-p1_ch1	0.571928
